# Supplementary material for: Causal Inference of Genetic Variants and Genes in Amyotrophic Lateral Sclerosis
Source: Front Genet. 2022 Jun 22;13:917142. doi: 10.3389/fgene.2022.917142 (PMC9257137; doi:10.3389/fgene.2022.917142)
Supplement: Supplementary file 2 [file DataSheet2.xlsx]

## Sheet: Table S1
Supplementary Table S1. The review of previous genome-wide association studies (GWASs) and post GWASs for ALS.
POP	Discovery/Replication N(case:control)	Genes	P threshold	References
EUR	547(276:271)	KCNS3, FHDC1, DOCK1, LINC02055, ZFP64, SUSD1	1e-5	Schymick JC et al., 2007
EUR	928(386:542)/1516(766:750),410(135:275)	FLJ10986	0.05	Dunckley T et al., 2007
EUR	911(461:450) /1782( 876:906)	ITPR2	1e-5	van Es MA et al., 2007
EUR	432(221:211)/1458(737:721)	DPP6	1e-5	Cronin S et al., 2007
EUR	1458(737:721)/2225(1030:1195)	DPP6	5e-8	van Es MA et al., 2007
EUR	1890(958:932)/713(309:404)	DPP6	1e-5	Cronin S et al., 2008
EUR	4079(1821:2258)/1094(538:556)	KIFAP3, ZNF767P/ZNF746	5e-8	Landers JE et al., 2009
EUR	11336(2323:9013)/8432(2532:5940)	C9orf72, UNC13A	5e-8	van Es MA et al., 2009
EUR	902(405:497)	C9orf72, TIAM1	5e-8	Laaksovirta H et al., 2010
EUR	13844(4857:8987)	C9orf72	5e-8	Shatunov A et al., 2010
EUR	6896(639:6257)/1144(183:961)	OR52K3P, AFF1, C4orf36	1e-5	Kwee LC et al., 2012
EUR	9355(4243:5112)	UNC13A	5e-8	ALSGEN Consortium, 2013
EAS	2365(506:1859)/2483(706:1777)	CABIN1, CAMK1G, SUSD2	5e-8	Deng M et al., 2013
EUR	13225(6100:7125)/4630(2074:2556)	C9orf72, KRT18P55	5e-8	Fogh I et al., 2013
EAS	500(250:250)	ADGRD1, IQCF5-AS1, IQCF1, LINC00111, PCSEAT, PDZPH1P, OPCML, CTNND2, ITGA9	5e-8	Xie T et al., 2014
EUR	17394(4377:13017)/8014(4056:3958)	C9orf72, UNC13A	5e-8	Diekstra FP et al., 2014
EUR	1204(25:1179)	MOB3B	5e-8	McLaughlin RL et al., 2014
EAS	470(94:376)	MIR1297, RPL13AP25, LINC02697, APTX, ZBTB40, PPIAP34, KALRN, LINC02582	1e-5	Chen CJ et al., 2015
EUR	4256	IDE, CAMTA1	5e-8	Fogh I et al., 2016
EUR	36052(12577:23475)/5346(2579:2767)	CFAP410, C9orf72, UNC13A, SARM1, C21orf2; MOBP, LOC101927815, SCFD1, TBK1 (7 x 10-8, linear mixed model)	5e-8	van Rheenen W et al., 2016
EUR EAS	40136(13811:26325)/1259(576:683)	MOBP, GPX3/TNIP1, C9orf72, SARM1, UNC13A; (GGNBP2)	5e-8	Benyamin B et al., 2017
EUR	80610(20806:59804)/22809(4159:18650)	TNIP1, C9orf72, TBK1, UNC13A, CFAP410, KIF5A	5e-8	Nicolas A et al., 2018
EUR	7350(4244:3106)	C9orf72; (NEK1, ZNF287, CAPN14, IRF8, F10, PTPRB, SYNM, SGK3)	1e-5	Dekker AM et al., 2019 (Exome-wide)
EAS	4654(666:3988)/6213(884:5329)	TYW3, CRYZ, SUSD2, FGD4, RNU6-1069P, CAMK1G, LINC02422	5e-8	Wei L et al., 2019
EUR EAS	84343(21979:62364)/5762(1941:3821)	GPX3/TNIP1, ACSL5, C9orf72, TBK1, UNC13A, TSBP1-AS1	5e-8	Nakamura R et al., 2020
EUR EAS	84694(22040:62644)/1502(837:665)	GPX3/TNIP1, C9orf72, ACSL5/ZDHHC6, KIF5A, TBK1, UNC13A, C21orf2; (TNIP1,GPX3, C9orf72,MOB3B, IFNK, ACSL5, ZDHHC6 B4GALNT1,G2E3,ATXN3)	5e-8	Iacoangeli A et al., 2020
EUR EAS	152268(29612:122656)	C9orf72, UNC13A, SOD1, SCFD1, MOBP/RPSA, HLA, KIF5A, CFAP410, GPX3/TNIP1, SLC9A8/SPATA2, TBK1, ERGIC1, NEK1, COG3, PTPRN2	5e-8	van Rheenen W et al., 2021
EUR	GWAS summary from van Rheenen et al. 2016	C9ORF72, (suggestive, NT5C3L, GGNBP2, ZNHIT3, KIAA1600)	-	Du Y, et al., 2017*
EUR	GWAS summary from Nicolas A et al., 2018	C9orf72, SCFD1, SLC9A8, ATXN3, FAM66D, TRIP11, JUP, RP11-529H20.6	-	Xiao L, et al., 2020*
EUR	GWAS summary Nicolas A et al., 2018	C9orf72, SCFD1, SLC9A8, ATXN3, TRIP11, RP11-529H20.6, B4GALNT1, GGNBP2, GPX3, C8orf58, ACSL5, USP37, PRSS3, NDST2, RP11-365O16.3, TRBC2, SH2B3, LCE1C, TNIP1, DYNLL2, JUP, HDGFRP3, NDUFC2, ZDHHC6, MYO19, FAM66D, RSPH10B	-	Park S, et al., 2021*

## Sheet: Table S2
Supplementary Table S2. The summary of eQTL datasets.
Dataset	Tissue	N	Type	N (SNPs)	N (genes or probes)
GTEx v8	Brain_Amygdala	129	RNA-Seq	10438554	24069
GTEx v8	Brain_Anterior_cingulate_cortex_BA24	147	RNA-Seq	10449353	24342
GTEx v8	Brain_Caudate_basal_ganglia	194	RNA-Seq	10444920	24718
GTEx v8	Brain_Cerebellar_Hemisphere	175	RNA-Seq	10418660	25144
GTEx v8	Brain_Cerebellum	209	RNA-Seq	10411317	25461
GTEx v8	Brain_Cortex	205	RNA-Seq	9394391	21132
GTEx v8	Brain_Frontal_Cortex_BA9	175	RNA-Seq	10470397	24676
GTEx v8	Brain_Hippocampus	165	RNA-Seq	10444766	24420
GTEx v8	Brain_Hypothalamus	170	RNA-Seq	10478185	25096
GTEx v8	Brain_Nucleus_accumbens_basal_ganglia	202	RNA-Seq	10448886	24890
GTEx v8	Brain_Putamen_basal_ganglia	170	RNA-Seq	3744520	7314
GTEx v8	Brain_Spinal_cord_cervical_c-1	126	RNA-Seq	10474370	24669
GTEx v8	Brain_Substantia_nigra	114	RNA-Seq	10435613	24044
GTEx v8	Muscle_Skeletal	706	RNA-Seq	10128396	21031
GTEx v8	Pituitary	237	RNA-Seq	10433893	26854
GTEx v8	Whole_Blood	670	RNA-Seq	9756634	20315
Brain-eMeta	GTEx v6p brain, CMC (Dorsolateral prefrontal cortex), ROSMAP (Brain, cortex)	1194	RNA-Seq/Microarray	7425205	28536
eQTLGen	Peripheral blood	31684	Microarray	10823016	19250

## Sheet: Table S3
Supplementary Table S3. Cell type specificity analysis (step 1) of 8 datasets for ALS.
Dataset	Cell_type	NGENES	BETA	BETA_STD	SE	P	P.adj.pds
PsychENCODE_Developmental	In6	13873	0.020997	0.047805	0.0065283	0.0006508	0.0102042
PsychENCODE_Developmental	Ex6	13873	0.018935	0.043686	0.0059897	0.00078736	0.0102042
PsychENCODE_Developmental	Ex2	13873	0.018265	0.043694	0.0058672	0.00092796	0.0102042
PsychENCODE_Developmental	Ex3	13873	0.020372	0.044664	0.0066905	0.0011662	0.0102042
PsychENCODE_Developmental	Ex5	13873	0.017988	0.041858	0.0062957	0.0021404	0.0149828
PsychENCODE_Developmental	In8	13873	0.018177	0.038386	0.0068961	0.0042023	0.0245134
PsychENCODE_Developmental	In5	13873	0.015747	0.03636	0.0061901	0.0054874	0.0263396
PsychENCODE_Developmental	In4	13873	0.016426	0.037181	0.0065749	0.0062462	0.0263396
PsychENCODE_Developmental	Ex4	13873	0.01558	0.035429	0.0063508	0.0070873	0.0263396
PsychENCODE_Developmental	In7	13873	0.015129	0.033166	0.0062219	0.0075256	0.0263396
PsychENCODE_Developmental	Ex8	13873	0.013657	0.031977	0.005745	0.0087302	0.0269446
PsychENCODE_Developmental	In1	13873	0.016642	0.035851	0.007065	0.0092545	0.0269446
PsychENCODE_Developmental	In2	13873	0.0155	0.034133	0.0066627	0.010008	0.0269446
PsychENCODE_Developmental	Ex7	13873	0.012491	0.02949	0.0058676	0.016644	0.0404577
PsychENCODE_Developmental	In3	13873	0.014095	0.03031	0.0066726	0.017339	0.0404577
PsychENCODE_Developmental	Ex1	13873	0.012508	0.028755	0.0061592	0.02115	0.0462656
PsychENCODE_Developmental	OPC	13873	-0.0015621	-0.002629	0.0063243	0.59755	0.99971
PsychENCODE_Developmental	Oligodendrocytes	13873	-0.003449	-0.0060997	0.0057304	0.72636	0.99971
PsychENCODE_Developmental	Microglia	13873	-0.0076669	-0.010069	0.0065328	0.87971	0.99971
PsychENCODE_Developmental	Endothelial	13873	-0.0071112	-0.010943	0.0060218	0.88117	0.99971
PsychENCODE_Developmental	Astrocytes	13873	-0.010185	-0.017429	0.0060384	0.95416	0.99971
PsychENCODE_Developmental	Fetal_Endothelial	13873	-0.013394	-0.025788	0.0065262	0.97993	0.99971
PsychENCODE_Developmental	Fetal_Microglia	13873	-0.013546	-0.026466	0.0058889	0.98927	0.99971
PsychENCODE_Developmental	Neurons	13873	-0.016823	-0.03244	0.0071475	0.9907	0.99971
PsychENCODE_Developmental	Fetal_Pericytes	13873	-0.015442	-0.027462	0.0064313	0.99182	0.99971
PsychENCODE_Developmental	Fetal_replicating	13873	-0.015716	-0.025033	0.0064397	0.99266	0.99971
PsychENCODE_Developmental	Fetal_quiescent	13873	-0.018215	-0.029879	0.0073502	0.99339	0.99971
PsychENCODE_Developmental	Fetal_Astrocytes	13873	-0.016579	-0.033145	0.0063242	0.99562	0.99971
PsychENCODE_Developmental	Fetal_NEP	13873	-0.02331	-0.029043	0.0088288	0.99585	0.99971
PsychENCODE_Developmental	Fetal_Oligo	13873	-0.014383	-0.030382	0.0051944	0.99718	0.99971
PsychENCODE_Developmental	Fetal_IPC	13873	-0.017086	-0.033746	0.005988	0.99783	0.99971
PsychENCODE_Developmental	Fetal_ExN	13873	-0.018947	-0.035503	0.0065124	0.99819	0.99971
PsychENCODE_Developmental	Fetal_OPC	13873	-0.020332	-0.039233	0.0069546	0.99827	0.99971
PsychENCODE_Developmental	Fetal_Trans	13873	-0.020772	-0.033189	0.0068105	0.99885	0.99971
PsychENCODE_Developmental	Fetal_IntN	13873	-0.02213	-0.043043	0.0064376	0.99971	0.99971
DropViz_CB_level1	Oligodendrocyte	15157	0.014504	0.039579	0.0053258	0.0032352	0.0291168
DropViz_CB_level1	Astrocyte	15157	0.0065742	0.017603	0.0054643	0.11448	0.411084
DropViz_CB_level1	Polydendrocyte	15157	0.0029441	0.0090724	0.0034179	0.19453	0.411084
DropViz_CB_level1	Choroid_plexus	15157	0.0034489	0.0095565	0.0042574	0.20895	0.411084
DropViz_CB_level1	Neuron	15157	0.0035681	0.0096433	0.0047943	0.22838	0.411084
DropViz_CB_level1	Endothelial_stalk	15157	0.0011881	0.0033654	0.0049034	0.40428	0.60642
DropViz_CB_level1	Microglia	15157	-0.0036924	-0.011388	0.0033465	0.86506	0.99444
DropViz_CB_level1	Endothelial_tip	15157	-0.0099572	-0.026974	0.0045407	0.98583	0.99444
DropViz_CB_level1	Mural	15157	-0.011434	-0.030899	0.004503	0.99444	0.99444
DropViz_CB_level2	Oligodendroyte_Trf_Il33.6_1	15157	0.01735	0.047918	0.005167	0.00039386	0.0098465
DropViz_CB_level2	Neuron_Gad1Gad2_Pvalb-Cadm1.3_3	15157	0.0096593	0.028877	0.0043144	0.012592	0.1574
DropViz_CB_level2	Neuron_Slc17a7_Gabra6.1_1	15157	0.0094837	0.026714	0.0060308	0.057924	0.456244
DropViz_CB_level2	Neuron_Gad1Gad2_Pvalb-Nefh.3_1	15157	0.0073264	0.020767	0.0050392	0.072999	0.456244
DropViz_CB_level2	Gja1_Htra1.8_2	15157	0.0057613	0.016364	0.0046528	0.10782	0.478458
DropViz_CB_level2	Oligodendrocyte_Trf_Klk6.6_2	15157	0.00469	0.013616	0.0039042	0.11483	0.478458
DropViz_CB_level2	Neuron_Gad1Gad2_Pvalb-Rab3b.3_2	15157	0.0054434	0.015827	0.0049219	0.13438	0.479929
DropViz_CB_level2	Neuron_Gad1Gad2_Lgi2.4_2	15157	0.0040552	0.011832	0.0043172	0.17379	0.535667
DropViz_CB_level2	Astrocyte_Gja_Slc1a3.7_1	15157	0.0048094	0.013123	0.005544	0.19284	0.535667
DropViz_CB_level2	Endothelial_Stalk_Flt1_Car4.10_2	15157	0.0028775	0.0085012	0.0040382	0.23806	0.561438
DropViz_CB_level2	Polydendrocyte_Tnr_Tnr.6_3	15157	0.0021197	0.0065319	0.0031593	0.25114	0.561438
DropViz_CB_level2	Choroid_Plexus_Ttr.9_1	15157	0.0024279	0.0067274	0.0039517	0.26949	0.561438
DropViz_CB_level2	Gja1_Gfap.8_1	15157	0.001489	0.0046284	0.003157	0.3186	0.612692
DropViz_CB_level2	Neuron_Slc17a6_Sln.4_1	15157	0.00035912	0.0010559	0.0046813	0.46943	0.838268
DropViz_CB_level2	Endothelial_Stalk_Flt1_Mgp.10_1	15157	-0.00013589	-0.00040323	0.0039649	0.51367	0.850891
DropViz_CB_level2	Neuron_Gad1Gad2_Pcp2.2_1	15157	-0.00052385	-0.0014911	0.0046787	0.54457	0.850891
DropViz_CB_level2	Neuron_Gad1Gad2_Pvalb-Chrm2.3_4	15157	-0.0018088	-0.0053754	0.0042657	0.66423	0.933776
DropViz_CB_level2	Endothelial_Stalk_Flt1_Lrg1.10_3	15157	-0.0019306	-0.0057403	0.0040367	0.68377	0.933776
DropViz_CB_level2	Neuron_Slc17a6_Nrgn.4_3	15157	-0.0019612	-0.0060787	0.00355	0.70967	0.933776
DropViz_CB_level2	Mural_Acta2Rgs5_Acta2.11_3	15157	-0.0036937	-0.011195	0.0035324	0.85213	0.99581
DropViz_CB_level2	Microglia_C1qb_Mrc1-Tmem119.5_1	15157	-0.0035413	-0.010922	0.0030968	0.87359	0.99581
DropViz_CB_level2	Endothelial_Tip_Dcn_Nnat.11_1	15157	-0.005137	-0.014828	0.0036655	0.91945	0.99581
DropViz_CB_level2	Mural_Acta2Rgs5_Rgs5.11_5	15157	-0.0048807	-0.015257	0.0029071	0.9534	0.99581
DropViz_CB_level2	Endothelial_Tip_Dcn_Apod.11_2	15157	-0.0071004	-0.020995	0.0032943	0.98442	0.99581
DropViz_CB_level2	Mural_Acta2Rgs5_Kcnj8.11_4	15157	-0.0076094	-0.024054	0.0028858	0.99581	0.99581
DropViz_ENT_level2	Oligodendrocyte_Trf_Ctps.1_5	15157	0.020687	0.056767	0.0056749	0.00013404	0.0046914
DropViz_ENT_level2	Polydendrocyte_Tnr_Pdgfa.5_2	15157	0.015599	0.044416	0.0051094	0.0011347	0.0198572
DropViz_ENT_level2	Polydendrocyte_Tnr_Ctps.5_3	15157	0.014023	0.039627	0.0049603	0.0023522	0.0274423
DropViz_ENT_level2	Oligodendrocyte_Trf_Klk6.1_2	15157	0.011226	0.030275	0.0060699	0.032203	0.252581
DropViz_ENT_level2	Oligodendrocyte_Trf_Serpinb1a.1_1	15157	0.011526	0.031022	0.0064096	0.036083	0.252581
DropViz_ENT_level2	Oligodendrocyte_Trf_Il33.1_4	15157	0.0090165	0.024208	0.0064944	0.082527	0.481407
DropViz_ENT_level2	Oligodendrocyte_Trf_Cldn11.8_1	15157	0.0055495	0.015827	0.0043871	0.10295	0.51475
DropViz_ENT_level2	Oligodendrocyte_Trf_Ndrg2.1_3	15157	0.0059571	0.016013	0.0067272	0.18794	0.756385
DropViz_ENT_level2	Neuron_Gad1Gad2_Pvalb-Spp1.4_9	15157	0.0031984	0.0093157	0.0040569	0.21525	0.756385
DropViz_ENT_level2	Neuron_Gad1Gad2-Slc17a6_Cbln1.4_3	15157	0.0035925	0.010371	0.0045739	0.21611	0.756385
DropViz_ENT_level2	Neuron_Gad1Gad2_Pvalb-Ntng1.4_8	15157	0.00205	0.005858	0.0045013	0.32441	0.837717
DropViz_ENT_level2	Astrocyte_Gja1_Htra1.7_2	15157	0.0015093	0.0041038	0.0051591	0.38493	0.837717
DropViz_ENT_level2	Neuron_Slc17a6_Pitx2.4_6	15157	0.0012663	0.0034644	0.0053133	0.40582	0.837717
DropViz_ENT_level2	Mural_Rgs5Acta2_Cnn1.3_5	15157	0.0005669	0.0016687	0.0037436	0.43982	0.837717
DropViz_ENT_level2	Neuron_Gad1Gad2_Dlk1.4_4	15157	0.00051871	0.0014134	0.0055432	0.46272	0.837717
DropViz_ENT_level2	Neuron_Gad1Gad2_Pmch.4_10	15157	0.00025399	0.00080469	0.0029117	0.46524	0.837717
DropViz_ENT_level2	Neuron_Gad1Gad2_Pvalb-Gfra2.4_7	15157	0.00023486	0.00064491	0.0055203	0.48303	0.837717
DropViz_ENT_level2	Polydendrocyte_Tnr_Bmp4.5_1	15157	7.4546e-05	0.0002173	0.0050208	0.49408	0.837717
DropViz_ENT_level2	Neuron_Gad1Gad2-Chat.4_12	15157	-4.7099e-05	-0.00014902	0.0029282	0.50642	0.837717
DropViz_ENT_level2	Neuron_Gad1Gad2_Otx2.4_11	15157	-8.7601e-05	-0.00028526	0.0028805	0.51213	0.837717
DropViz_ENT_level2	Endothelial_Stalk_Flt1_Tgfb2.2_3	15157	-0.00017061	-0.00048357	0.0045391	0.51499	0.837717
DropViz_ENT_level2	Endothelial_Tip_Dcn.3_2	15157	-0.00025366	-0.00077054	0.0032281	0.53132	0.837717
DropViz_ENT_level2	Endothelial_Stalk_Flt1_Car4.2_1	15157	-0.00058692	-0.0016496	0.004624	0.5505	0.837717
DropViz_ENT_level2	Endothelial_Stalk_Flt1_Gkn3.2_4	15157	-0.0013173	-0.0037173	0.0044574	0.6162	0.898625
DropViz_ENT_level2	Astrocyte_Gja1_Myoc.7_1	15157	-0.0017998	-0.0053193	0.0038663	0.67921	0.931162
DropViz_ENT_level2	Neuron_Gad1Gad2_Six3-Pvalb.4_2	15157	-0.0024537	-0.0070236	0.0049001	0.69172	0.931162
DropViz_ENT_level2	Mural_Rgs5Acta2_Kcnj8.3_1	15157	-0.0024054	-0.0073324	0.0034325	0.75827	0.98279
DropViz_ENT_level2	Endothelial_Stalk_Flt1_Vwf.2_2	15157	-0.0033945	-0.0098683	0.0040025	0.8018	0.98279
DropViz_ENT_level2	Neuron_Slc17a7_Zbtb20.4_1	15157	-0.0037613	-0.011691	0.0034161	0.86455	0.98279
DropViz_ENT_level2	Mural_Rgs5Acta2_Ccnd1.3_4	15157	-0.00463	-0.013442	0.0040139	0.87563	0.98279
DropViz_ENT_level2	Polydendrocyte_Tnr_Cspg5.6_1	15157	-0.0072321	-0.020786	0.0050132	0.92542	0.98279
DropViz_ENT_level2	Mural_Rgs5Acta2_Junb.3_6	15157	-0.0042943	-0.013094	0.0026729	0.94592	0.98279
DropViz_ENT_level2	Oligodendrocyte_Trf_Ndrg2.8_2	15157	-0.0071306	-0.019095	0.0043983	0.9475	0.98279
DropViz_ENT_level2	Mural_Rgs5Acta2_Pdgfa.3_3	15157	-0.005268	-0.016342	0.0031126	0.95471	0.98279
DropViz_ENT_level2	Neuron_Gad1Gad2_Tcf7l2.4_5	15157	-0.0093142	-0.027631	0.004303	0.98478	0.98478
DropViz_HC_level1	Oligodendrocyte	15157	0.019979	0.05262	0.0060944	0.0005235	0.006282
DropViz_HC_level1	Polydendrocyte	15157	0.0098351	0.026508	0.0069538	0.07864	0.47184
DropViz_HC_level1	Neuron	15157	0.0059353	0.015966	0.0052886	0.13088	0.52352
DropViz_HC_level1	Astrocyte	15157	0.0055676	0.014502	0.0073183	0.2234	0.6702
DropViz_HC_level1	Ependymal	15157	0.0011403	0.003003	0.0049924	0.40967	0.8906
DropViz_HC_level1	Endothelial_stalk	15157	0.00075231	0.0020526	0.0054692	0.4453	0.8906
DropViz_HC_level1	Endothelial_tip	15157	-0.0016264	-0.0042499	0.0057427	0.61149	0.92868
DropViz_HC_level1	Mural	15157	-0.0024824	-0.0066334	0.0057603	0.66675	0.92868
DropViz_HC_level1	Neurogenesis	15157	-0.0036784	-0.0099176	0.0060157	0.72955	0.92868
DropViz_HC_level1	Choroid_plexus	15157	-0.004658	-0.012531	0.0048207	0.83303	0.92868
DropViz_HC_level1	Microglia	15157	-0.0055747	-0.015035	0.0053498	0.85129	0.92868
DropViz_HC_level1	Macrophage	15157	-0.0076795	-0.022598	0.0038929	0.97572	0.97572
DropViz_STR_level1	Oligodendrocyte	15157	0.020638	0.054495	0.006346	0.00057413	0.00631543
DropViz_STR_level1	Polydendrocyte	15157	0.014177	0.037493	0.0065676	0.015447	0.0849585
DropViz_STR_level1	Neuron	15157	0.0023353	0.0062323	0.0056121	0.33867	0.90625
DropViz_STR_level1	Endothelial_stalk	15157	0.001814	0.0049315	0.005695	0.37504	0.90625
DropViz_STR_level1	Astrocyte	15157	0.00058527	0.001524	0.0069804	0.46659	0.90625
DropViz_STR_level1	Ependymal	15157	-0.0012375	-0.0032484	0.0050196	0.59736	0.90625
DropViz_STR_level1	Microglia	15157	-0.0032346	-0.0086906	0.0055755	0.71909	0.90625
DropViz_STR_level1	Neurogenesis	15157	-0.0035225	-0.0096519	0.0055171	0.73841	0.90625
DropViz_STR_level1	Macrophage	15157	-0.0031559	-0.0096261	0.003339	0.82771	0.90625
DropViz_STR_level1	Endothelial_tip	15157	-0.0052424	-0.014694	0.0051608	0.84513	0.90625
DropViz_STR_level1	Mural	15157	-0.0074248	-0.019806	0.0056329	0.90625	0.90625
DropViz_STR_level2	Oligodendrocyte_Trf_Ctps.3_3	15157	0.016415	0.044501	0.005213	0.00082131	0.0375258
DropViz_STR_level2	Neuron_Gad1Gad2_Pnoc.14_2	15157	0.011932	0.036829	0.004004	0.0014433	0.0375258
DropViz_STR_level2	Oligodendrocyte_Trf_Klk6.3_1	15157	0.012421	0.033522	0.0053198	0.0097803	0.169525
DropViz_STR_level2	Oligodendrocyte_Trf_Il33.3_2	15157	0.01185	0.031329	0.0061197	0.026418	0.285801
DropViz_STR_level2	Neuron_Gad1Gad2_Pvalb_Pvalb-Megf11.14_1	15157	0.012241	0.034036	0.0065302	0.030445	0.285801
DropViz_STR_level2	Polydendrocye_Tnr_Ctps.5_4	15157	0.0059515	0.017826	0.0032365	0.032977	0.285801
DropViz_STR_level2	Polydendrocye_Tnr_Pdgfa.5_3	15157	0.0049425	0.014372	0.0044088	0.13114	0.840745
DropViz_STR_level2	Neuron_Gad1Gad2_Drd1-Nfib.13_10	15157	0.0047729	0.01441	0.0046337	0.1515	0.840745
DropViz_STR_level2	Neuron_Gad1Gad2-Chat-Slc17a8_Chat.12_1	15157	0.0058663	0.016352	0.0060738	0.16707	0.840745
DropViz_STR_level2	Neuron_Gad1Gad2_Drd1-Otof-Sorcs1.13_2	15157	0.0064017	0.018009	0.0066945	0.16948	0.840745
DropViz_STR_level2	Polydendrocye_Tnr_Bmp4.5_2	15157	0.0043893	0.012808	0.0047522	0.17785	0.840745
DropViz_STR_level2	Neuron_Gad1Gad2_Resp18.13_9	15157	0.0048143	0.013645	0.0065195	0.23013	0.928486
DropViz_STR_level2	Neuron_Gad1Gad2_Adora2a-Otof.13_4	15157	0.0047104	0.013331	0.006545	0.23586	0.928486
DropViz_STR_level2	Neuron_Gad1Gad2_Pvalb-Rgs12.14_3	15157	0.002967	0.0084668	0.0056458	0.29961	0.928486
DropViz_STR_level2	Neuron_Gad1Gad2_Chodl.15_1	15157	0.0026414	0.007227	0.0067674	0.34816	0.928486
DropViz_STR_level2	Polydendrocye_Tnr_Cspg5.5_1	15157	0.0022005	0.006116	0.0058059	0.35234	0.928486
DropViz_STR_level2	Neuron_Gad1Gad2_Drd1-Otof-Lmo2.13_3	15157	0.002417	0.0068737	0.0065597	0.35627	0.928486
DropViz_STR_level2	Neuron_Gad1Gad2_Adora2a-Nnat.11_2	15157	0.0019759	0.0054902	0.0080832	0.40344	0.928486
DropViz_STR_level2	Neuron_Gad1Gad2-Th_Trh.14_4	15157	0.0011147	0.003181	0.0056218	0.42141	0.928486
DropViz_STR_level2	Astrocyte_Gja1_Htra1.4_1	15157	0.00082057	0.0021435	0.0056533	0.4423	0.928486
DropViz_STR_level2	Neuron_Gad1Gad2_Drd1-Nefm.10_4	15157	0.0010991	0.0030591	0.0076197	0.44266	0.928486
DropViz_STR_level2	Neuron_Slc17a7_Dkk3.13_8	15157	0.00043003	0.001338	0.0038473	0.4555	0.928486
DropViz_STR_level2	Neuron_Gad1Gad2_Adora2a-Nefm.11_1	15157	0.00075053	0.0020849	0.0076688	0.46102	0.928486
DropViz_STR_level2	Neuron_Gad1Gad2_Drd1-Lypd1.10_2	15157	0.00076082	0.00212	0.0078438	0.46137	0.928486
DropViz_STR_level2	Endothelial_Stalk_Flt1_Car4.7_1	15157	0.0004157	0.0011354	0.0047093	0.46483	0.928486
DropViz_STR_level2	Neuron_Gad1Gad2_Drd1-Cxcl14.10_5	15157	0.00033211	0.00093455	0.0069211	0.48086	0.928486
DropViz_STR_level2	Neuron_Gad1Gad2_Drd1-Fos.10_1	15157	-0.00017631	-0.00049413	0.0073867	0.50952	0.928486
DropViz_STR_level2	Mural_Rgs5Acta2_Kcnj8.8_4	15157	-0.00010992	-0.00033037	0.0035499	0.51235	0.928486
DropViz_STR_level2	Neurogenesis_Sox4_Tuba1c.2_3	15157	-0.00069033	-0.001975	0.0044954	0.56102	0.928486
DropViz_STR_level2	Neuron_Gad1Gad2_Drd1-Tpbg.13_1	15157	-0.0016206	-0.0045642	0.0072348	0.58862	0.928486
DropViz_STR_level2	Neuron_Gad1Gad2_Adora2a-Fos.11_3	15157	-0.0017107	-0.0048049	0.0073311	0.59225	0.928486
DropViz_STR_level2	Endothelial_Stalk_Flt1_Gkn3.7_2	15157	-0.0010582	-0.0029372	0.0043582	0.59592	0.928486
DropViz_STR_level2	Neuron_Slc17a7_Cplx3.13_7	15157	-0.0011242	-0.003363	0.0046005	0.59652	0.928486
DropViz_STR_level2	Neurogenesis_Sox4_Stmn2-Csrp2.2_4	15157	-0.0012627	-0.0037687	0.0039321	0.62594	0.928486
DropViz_STR_level2	Astrocyte_Gja1_Sparc-Car2.4_2	15157	-0.0024575	-0.0064535	0.0056408	0.66846	0.928486
DropViz_STR_level2	Neuron_Gad1Gad2_Adora2a-Th.13_5	15157	-0.0025464	-0.007463	0.0058364	0.66869	0.928486
DropViz_STR_level2	Neuron_Gad1Gad2_Drd1-Pde1a.10_3	15157	-0.003398	-0.0095195	0.0077304	0.66987	0.928486
DropViz_STR_level2	Ependyma_Ccdc153_Ccdc153.1_1	15157	-0.002329	-0.0061136	0.0045323	0.69632	0.928486
DropViz_STR_level2	Astrocyte_Gja1_Notum.4_3	15157	-0.0025764	-0.0070806	0.0049367	0.69912	0.928486
DropViz_STR_level2	Neuron_Gad1Gad2_Sgol2a.13_11	15157	-0.0015497	-0.0048235	0.002739	0.71422	0.928486
DropViz_STR_level2	Neurogenesis_Sox4_Hist1h2al.2_5	15157	-0.0033821	-0.0095548	0.0047518	0.76169	0.942367
DropViz_STR_level2	Neurogenesis_Sox4_Stmn2.2_2	15157	-0.0033054	-0.0098375	0.0042798	0.78004	0.942367
DropViz_STR_level2	Mural_Rgs5Acta2_Ccnd1.8_3	15157	-0.0032165	-0.0092898	0.0040177	0.7883	0.942367
DropViz_STR_level2	Microglia_C1qb_Tmem119.6_2	15157	-0.0040029	-0.010755	0.0047953	0.79807	0.942367
DropViz_STR_level2	Neurogenesis_Sox4_Ung.2_1	15157	-0.0042545	-0.012202	0.0047356	0.81551	0.942367
DropViz_STR_level2	Macrophage_C1qb_Mrc1.6_1	15157	-0.0032401	-0.0098829	0.0029436	0.86448	0.952834
DropViz_STR_level2	Mural_Rgs5Acta2_Col3a1.8_5	15157	-0.0035471	-0.011142	0.0029083	0.88869	0.952834
DropViz_STR_level2	Endothelial_Tip_Dcn.9_1	15157	-0.0056354	-0.015795	0.0045998	0.88973	0.952834
DropViz_STR_level2	Neuron_Slc17a6_Oprk1.13_6	15157	-0.0046659	-0.015066	0.0031988	0.92766	0.952834
DropViz_STR_level2	Neurogenesis_Sox4_Notum.2_6	15157	-0.0056085	-0.016937	0.0038279	0.92855	0.952834
DropViz_STR_level2	Mural_Rgs5Acta2_Olfr558.8_1	15157	-0.0058269	-0.016908	0.0038581	0.93451	0.952834
DropViz_STR_level2	Mural_Rgs5Acta2_Cnn1.8_2	15157	-0.0060841	-0.017952	0.003492	0.95926	0.95926
Linnarsson_GSE95752_Mouse_Dentate_gyrus	OL	12767	0.12364	0.041676	0.035945	0.00029222	0.00496774
Linnarsson_GSE95752_Mouse_Dentate_gyrus	GABA_Lhx6	12767	0.093686	0.055663	0.036519	0.0051589	0.0438506
Linnarsson_GSE95752_Mouse_Dentate_gyrus	Mossy_Calb2	12767	0.037692	0.025511	0.033234	0.12838	0.727487
Linnarsson_GSE95752_Mouse_Dentate_gyrus	GABA_Cnr1	12767	0.042839	0.023704	0.045661	0.17408	0.73984
Linnarsson_GSE95752_Mouse_Dentate_gyrus	Neuroblast	12767	0.036123	0.0070232	0.094944	0.3518	0.972011
Linnarsson_GSE95752_Mouse_Dentate_gyrus	Mossy_Sv2b	12767	0.0082575	0.0062006	0.025629	0.37365	0.972011
Linnarsson_GSE95752_Mouse_Dentate_gyrus	Radial_Glia_like	12767	0.015567	0.0029665	0.061597	0.40024	0.972011
Linnarsson_GSE95752_Mouse_Dentate_gyrus	Astrocytes	12767	0.00097686	0.00026361	0.041068	0.49051	0.98154
Linnarsson_GSE95752_Mouse_Dentate_gyrus	nIPC	12767	-0.010636	-0.0040025	0.041695	0.60067	0.98154
Linnarsson_GSE95752_Mouse_Dentate_gyrus	Microglia	12767	-0.026564	-0.005509	0.055318	0.68445	0.98154
Linnarsson_GSE95752_Mouse_Dentate_gyrus	Endothelial	12767	-0.060755	-0.010478	0.067248	0.81685	0.98154
Linnarsson_GSE95752_Mouse_Dentate_gyrus	Cajal_Retzius	12767	-0.058062	-0.022805	0.056254	0.84899	0.98154
Linnarsson_GSE95752_Mouse_Dentate_gyrus	PVM	12767	-0.057823	-0.012104	0.055188	0.85261	0.98154
Linnarsson_GSE95752_Mouse_Dentate_gyrus	VLMC	12767	-0.056644	-0.018156	0.047066	0.8856	0.98154
Linnarsson_GSE95752_Mouse_Dentate_gyrus	OPC	12767	-0.090406	-0.027071	0.073426	0.89087	0.98154
Linnarsson_GSE95752_Mouse_Dentate_gyrus	Granule_immature	12767	-0.088507	-0.045257	0.053124	0.95213	0.98154
Linnarsson_GSE95752_Mouse_Dentate_gyrus	Granule_mature	12767	-0.10231	-0.042601	0.049025	0.98154	0.98154

## Sheet: Table S4
Supplementary Table S4. Conditional analysis (step 2) of ALS for each dataset.
Dataset	Cell_type	MODEL	NGENES	BETA	BETA_STD	SE	P	Marginal.P	PS
DropViz_ENT_level2	Oligodendrocyte_Trf_Ctps.1_5	1	15157	0.015994	0.04389	0.0067962	0.0093081	0.00013404	0.524467
DropViz_ENT_level2	Polydendrocyte_Tnr_Pdgfa.5_2	1	15157	0.0076764	0.021857	0.0061181	0.1048	0.0011347	0.332631
DropViz_ENT_level2	Oligodendrocyte_Trf_Ctps.1_5	2	15157	0.017789	0.048815	0.0074875	0.0087622	0.00013404	0.531245
DropViz_ENT_level2	Polydendrocyte_Tnr_Ctps.5_3	2	15157	0.0038823	0.010971	0.0065434	0.27649	0.0023522	0.212408
DropViz_ENT_level2	Polydendrocyte_Tnr_Pdgfa.5_2	3	15157	0.010795	0.030736	0.0065002	0.048399	0.0011347	0.446557
DropViz_ENT_level2	Polydendrocyte_Tnr_Ctps.5_3	3	15157	0.007545	0.021321	0.0063103	0.11592	0.0023522	0.356033
DropViz_STR_level2	Oligodendrocyte_Trf_Ctps.3_3	4	15157	0.019256	0.052201	0.0052734	0.00013088	0.00082131	1.25851
DropViz_STR_level2	Neuron_Gad1Gad2_Pnoc.14_2	4	15157	0.014204	0.04384	0.0040502	0.00022739	0.0014433	1.28254
PsychENCODE_Developmental	Ex2	5	13873	0.011555	0.027643	0.013669	0.19898	0.00092796	0.231227
PsychENCODE_Developmental	Ex3	5	13873	0.0084714	0.018573	0.015587	0.2934	0.0011662	0.181554
PsychENCODE_Developmental	Ex2	6	13873	0.018582	0.044453	0.015039	0.10832	0.00092796	0.318318
PsychENCODE_Developmental	Ex5	6	13873	-0.00036935	-0.00085947	0.016136	0.50913	0.0021404	0.109822
PsychENCODE_Developmental	Ex6	7	13873	0.011167	0.025764	0.012264	0.18128	0.00078736	0.238947
PsychENCODE_Developmental	Ex2	7	13873	0.0087197	0.02086	0.012014	0.23398	0.00092796	0.208022
PsychENCODE_Developmental	In6	8	13873	0.013158	0.029958	0.0098175	0.090087	0.0006508	0.328047
PsychENCODE_Developmental	Ex2	8	13873	0.0094326	0.022565	0.0088231	0.14253	0.00092796	0.279011
PsychENCODE_Developmental	Ex3	9	13873	0.017106	0.037503	0.015894	0.14092	0.0011662	0.290133
PsychENCODE_Developmental	Ex5	9	13873	0.003388	0.0078837	0.014956	0.4104	0.0021404	0.144893
PsychENCODE_Developmental	Ex6	10	13873	0.012364	0.028527	0.011359	0.13819	0.00078736	0.276924
PsychENCODE_Developmental	Ex3	10	13873	0.0086376	0.018937	0.012687	0.248	0.0011662	0.206444
PsychENCODE_Developmental	In6	11	13873	0.013982	0.031833	0.01025	0.086274	0.0006508	0.333941
PsychENCODE_Developmental	Ex3	11	13873	0.0093256	0.020445	0.010504	0.18733	0.0011662	0.247984
PsychENCODE_Developmental	Ex6	12	13873	0.020582	0.047486	0.015164	0.087347	0.00078736	0.341112
PsychENCODE_Developmental	Ex5	12	13873	-0.0018845	-0.0043852	0.015937	0.54706	0.0021404	0.0981324
PsychENCODE_Developmental	In6	13	13873	0.016188	0.036854	0.010099	0.054485	0.0006508	0.39658
PsychENCODE_Developmental	Ex5	13	13873	0.0060793	0.014146	0.0097379	0.26622	0.0021404	0.215306
PsychENCODE_Developmental	In6	14	13873	0.012594	0.028673	0.0099636	0.10313	0.0006508	0.309618
PsychENCODE_Developmental	Ex6	14	13873	0.010206	0.023547	0.0091415	0.13213	0.00078736	0.283198

## Sheet: Table S5
Supplementary Table S5. Summary of Table S3 and Table S4 for ALS.
Dataset	Cell_type	NGENES	BETA	BETA_STD	SE	P	P.adj.pds	Cond_state	Cond_cell_type	step3
PsychENCODE_Developmental	In6	13873	0.020997	0.047805	0.0065283	0.0006508	0.0102042	joint;joint;joint;joint	Ex2;Ex3;Ex5;Ex6	1
PsychENCODE_Developmental	Ex6	13873	0.018935	0.043686	0.0059897	0.00078736	0.0102042	joint-drop	In6	0
PsychENCODE_Developmental	Ex2	13873	0.018265	0.043694	0.0058672	0.00092796	0.0102042	joint-drop	In6	0
PsychENCODE_Developmental	Ex3	13873	0.020372	0.044664	0.0066905	0.0011662	0.0102042	joint-drop	In6	0
PsychENCODE_Developmental	Ex5	13873	0.017988	0.041858	0.0062957	0.0021404	0.0149828	joint-drop	In6	0
DropViz_CB_level1	Oligodendrocyte	15157	0.014504	0.039579	0.0053258	0.0032352	0.0291168	single	-	1
DropViz_CB_level2	Oligodendroyte_Trf_Il33.6_1	15157	0.01735	0.047918	0.005167	0.00039386	0.0098465	single	-	1
DropViz_ENT_level2	Oligodendrocyte_Trf_Ctps.1_5	15157	0.020687	0.056767	0.0056749	0.00013404	0.0046914	main;main	Polydendrocyte_Tnr_Pdgfa.5_2;Polydendrocyte_Tnr_Ctps.5_3	1
DropViz_ENT_level2	Polydendrocyte_Tnr_Pdgfa.5_2	15157	0.015599	0.044416	0.0051094	0.0011347	0.0198572	drop	Oligodendrocyte_Trf_Ctps.1_5	0
DropViz_ENT_level2	Polydendrocyte_Tnr_Ctps.5_3	15157	0.014023	0.039627	0.0049603	0.0023522	0.0274423	drop	Oligodendrocyte_Trf_Ctps.1_5	0
DropViz_HC_level1	Oligodendrocyte	15157	0.019979	0.05262	0.0060944	0.0005235	0.006282	single	-	1
DropViz_STR_level1	Oligodendrocyte	15157	0.020638	0.054495	0.006346	0.00057413	0.00631543	single	-	1
DropViz_STR_level2	Oligodendrocyte_Trf_Ctps.3_3	15157	0.016415	0.044501	0.005213	0.00082131	0.0375258	indep	-	1
DropViz_STR_level2	Neuron_Gad1Gad2_Pnoc.14_2	15157	0.011932	0.036829	0.004004	0.0014433	0.0375258	indep	-	1
Linnarsson_GSE95752_Mouse_Dentate_gyrus	OL	12767	0.12364	0.041676	0.035945	0.00029222	0.00496774	single	-	1

## Sheet: Table S6
Supplementary Table S6. Cross-datasets conditional analyses (step 3) for ALS.
Dataset	Cell_type	MODEL	NGENES	BETA	BETA_STD	SE	P	CDM.BETA	CDM.BETA_STD	CDM.SE	CDM.P	CDM.dataset	Marginal.P	PS	CDM.PS
PsychENCODE_Developmental	In6	1	12391	0.021513	0.049664	0.007205	0.0014174	0.02129	0.049151	0.0072069	0.0015711	DropViz_CB_level1	0.0006508	1.01595	0.879884
DropViz_CB_level1	Oligodendrocyte	1	12391	0.01651	0.045109	0.0057533	0.002058	0.016325	0.044604	0.0057549	0.0022828	PsychENCODE_Developmental	0.0032352	1.01704	1.06081
PsychENCODE_Developmental	In6	2	12391	0.022055	0.050916	0.0070922	0.00093868	0.020703	0.047796	0.007088	0.0017484	DropViz_CB_level2	0.0006508	1.09796	0.865311
DropViz_CB_level2	Oligodendroyte_Trf_Il33.6_1	2	12391	0.021819	0.060099	0.0056325	5.3893e-05	0.020957	0.057727	0.0056278	9.857e-05	PsychENCODE_Developmental	0.00039386	1.06545	1.1767
PsychENCODE_Developmental	In6	3	12391	0.023954	0.055301	0.0070907	0.00036599	0.020791	0.047998	0.0070448	0.0015861	DropViz_ENT_level2	0.0006508	1.22748	0.878589
DropViz_ENT_level2	Oligodendrocyte_Trf_Ctps.1_5	3	12391	0.023404	0.064227	0.0062126	8.295e-05	0.020919	0.057407	0.0061717	0.00035131	PsychENCODE_Developmental	0.00013404	1.18148	0.891949
PsychENCODE_Developmental	In6	4	12391	0.019592	0.045231	0.0071521	0.0030829	0.019023	0.043918	0.0071541	0.0039228	DropViz_HC_level1	0.0006508	1.04348	0.755175
DropViz_HC_level1	Oligodendrocyte	4	12391	0.023728	0.06215	0.0066023	0.00016356	0.023328	0.061102	0.0066026	0.00020611	PsychENCODE_Developmental	0.0005235	1.02724	1.12338
PsychENCODE_Developmental	In6	5	12391	0.019055	0.043991	0.0071589	0.0038921	0.019301	0.044558	0.007161	0.0035221	DropViz_STR_level1	0.0006508	0.982316	0.76986
DropViz_STR_level1	Oligodendrocyte	5	12391	0.020884	0.054733	0.0068903	0.0012218	0.021092	0.055277	0.0068917	0.0011078	PsychENCODE_Developmental	0.00057413	0.985607	0.911925
PsychENCODE_Developmental	In6	6	12391	0.021982	0.050749	0.0070859	0.0009627	0.019316	0.044594	0.0070383	0.0030356	DropViz_STR_level2	0.0006508	1.19809	0.790119
DropViz_STR_level2	Oligodendrocyte_Trf_Ctps.3_3	6	12391	0.017933	0.048425	0.0056763	0.00079265	0.015836	0.042762	0.005638	0.0024903	PsychENCODE_Developmental	0.00082131	1.19094	0.843868
PsychENCODE_Developmental	In6	7	12391	0.01605	0.037053	0.0071623	0.012528	0.019316	0.044594	0.0070383	0.0030356	DropViz_STR_level2	0.0006508	0.755482	0.790119
DropViz_STR_level2	Neuron_Gad1Gad2_Pnoc.14_2	7	12391	0.010902	0.033933	0.0044569	0.0072257	0.012764	0.039728	0.0043795	0.0017843	PsychENCODE_Developmental	0.0014433	0.779005	0.967574
PsychENCODE_Developmental	In6	8	10982	0.023797	0.055159	0.0075498	0.00081321	0.0201	0.04659	0.0074856	0.0036309	Linnarsson_GSE95752_Mouse_Dentate_gyrus	0.0006508	1.26632	0.765713
Linnarsson_GSE95752_Mouse_Dentate_gyrus	OL	8	10982	0.14037	0.047963	0.038578	0.00013773	0.12401	0.042372	0.038244	0.0005943	PsychENCODE_Developmental	0.00029222	1.19683	0.91277
DropViz_CB_level1	Oligodendrocyte	9	15157	-0.0030623	-0.0083565	0.0093225	0.62872	0.014431	0.03938	0.0053315	0.0034014	DropViz_CB_level2	0.0032352	0.081651	0.991263
DropViz_CB_level2	Oligodendroyte_Trf_Il33.6_1	9	15157	0.021087	0.058239	0.0092194	0.011098	0.018603	0.051378	0.0052715	0.00020931	DropViz_CB_level1	0.00039386	0.531298	1.08064
DropViz_CB_level1	Oligodendrocyte	10	15157	0.0034806	0.009498	0.006692	0.3015	0.013886	0.037893	0.0056309	0.0068366	DropViz_ENT_level2	0.0032352	0.240496	0.869508
DropViz_ENT_level2	Oligodendrocyte_Trf_Ctps.1_5	10	15157	0.019454	0.053385	0.0067647	0.0020178	0.021357	0.058605	0.0056905	8.7709e-05	DropViz_CB_level1	0.00013404	0.664321	1.04756
DropViz_CB_level1	Oligodendrocyte	11	15157	0.0084432	0.02304	0.007713	0.13684	0.015208	0.041499	0.005333	0.0021781	DropViz_HC_level1	0.0032352	0.324497	1.069
DropViz_HC_level1	Oligodendrocyte	11	15157	0.010985	0.028931	0.0090488	0.1124	0.018141	0.047779	0.0062565	0.0018716	DropViz_CB_level1	0.0005235	0.347987	0.831368
DropViz_CB_level1	Oligodendrocyte	12	15157	0.0088801	0.024232	0.0080553	0.13515	0.015843	0.043234	0.0053579	0.001556	DropViz_STR_level1	0.0032352	0.30954	1.12766
DropViz_STR_level1	Oligodendrocyte	12	15157	0.011268	0.029754	0.0097339	0.12352	0.019281	0.050912	0.0064744	0.0014531	DropViz_CB_level1	0.00057413	0.32007	0.875567
DropViz_CB_level1	Oligodendrocyte	13	15157	0.009187	0.02507	0.0067674	0.087317	0.015682	0.042793	0.0053774	0.0017742	DropViz_STR_level2	0.0032352	0.384915	1.10477
DropViz_STR_level2	Oligodendrocyte_Trf_Ctps.3_3	13	15157	0.011005	0.029835	0.0069631	0.057004	0.016745	0.045395	0.0055327	0.0012391	DropViz_CB_level1	0.00082131	0.427981	0.942116
DropViz_CB_level1	Oligodendrocyte	14	15157	0.016424	0.044819	0.0053802	0.001136	0.015682	0.042793	0.0053774	0.0017742	DropViz_STR_level2	0.0032352	1.07038	1.10477
DropViz_STR_level2	Neuron_Gad1Gad2_Pnoc.14_2	14	15157	0.013267	0.040948	0.0040516	0.00053047	0.012746	0.039339	0.0040492	0.00082456	DropViz_CB_level1	0.0014433	1.06212	1.08559
DropViz_CB_level1	Oligodendrocyte	15	12681	0.01297	0.03506	0.005917	0.014202	0.017386	0.047	0.0055006	0.00078872	Linnarsson_GSE95752_Mouse_Dentate_gyrus	0.0032352	0.595425	1.24617
Linnarsson_GSE95752_Mouse_Dentate_gyrus	OL	15	12681	0.080767	0.027218	0.039906	0.021501	0.11303	0.03809	0.037099	0.0011597	DropViz_CB_level1	0.00029222	0.568031	0.830621
DropViz_CB_level2	Oligodendroyte_Trf_Il33.6_1	16	15157	0.0099762	0.027552	0.0066075	0.065556	0.017576	0.048542	0.0056086	0.00086464	DropViz_ENT_level2	0.00039386	0.386328	0.899698
DropViz_ENT_level2	Oligodendrocyte_Trf_Ctps.1_5	16	15157	0.014681	0.040285	0.0067504	0.014832	0.020071	0.055077	0.0057293	0.00023061	DropViz_CB_level2	0.00013404	0.502815	0.939154
DropViz_CB_level2	Oligodendroyte_Trf_Il33.6_1	17	15157	0.018208	0.050287	0.0073721	0.0067646	0.019723	0.054472	0.0052186	7.8914e-05	DropViz_HC_level1	0.00039386	0.528842	1.20507
DropViz_HC_level1	Oligodendrocyte	17	15157	0.0025479	0.0067104	0.0087542	0.38551	0.017819	0.046932	0.0061983	0.002024	DropViz_CB_level2	0.0005235	0.153674	0.821006
DropViz_CB_level2	Oligodendroyte_Trf_Il33.6_1	18	15157	0.017755	0.049035	0.0074755	0.0087801	0.019808	0.054705	0.0052362	7.7875e-05	DropViz_STR_level1	0.00039386	0.500535	1.20676
DropViz_STR_level1	Oligodendrocyte	18	15157	0.0035287	0.0093177	0.009171	0.35021	0.019074	0.050365	0.0064252	0.0014983	DropViz_CB_level2	0.00057413	0.161334	0.871463
DropViz_CB_level2	Oligodendroyte_Trf_Il33.6_1	19	15157	0.014379	0.039712	0.0066186	0.014916	0.018172	0.050188	0.005183	0.00022808	DropViz_STR_level2	0.00039386	0.50148	1.06969
DropViz_STR_level2	Oligodendrocyte_Trf_Ctps.3_3	19	15157	0.0062696	0.016997	0.0068038	0.17841	0.015462	0.041918	0.0053288	0.001859	DropViz_CB_level2	0.00082131	0.274133	0.885019
DropViz_CB_level2	Oligodendroyte_Trf_Il33.6_1	20	15157	0.019858	0.054845	0.005205	6.8313e-05	0.018172	0.050188	0.005183	0.00022808	DropViz_STR_level2	0.00039386	1.14377	1.06969
DropViz_STR_level2	Neuron_Gad1Gad2_Pnoc.14_2	20	15157	0.013585	0.041929	0.004022	0.00036656	0.012113	0.037386	0.0040054	0.0012491	DropViz_CB_level2	0.0014433	1.18339	1.02209
DropViz_CB_level2	Oligodendroyte_Trf_Il33.6_1	21	12681	0.015865	0.042821	0.0059349	0.0037627	0.020062	0.054149	0.0053594	9.1263e-05	Linnarsson_GSE95752_Mouse_Dentate_gyrus	0.00039386	0.600168	1.18652
Linnarsson_GSE95752_Mouse_Dentate_gyrus	OL	21	12681	0.066419	0.022383	0.040365	0.049952	0.11279	0.038009	0.036458	0.00099079	DropViz_CB_level2	0.00029222	0.433235	0.849964
DropViz_ENT_level2	Oligodendrocyte_Trf_Ctps.1_5	22	15157	0.026459	0.072606	0.0084107	0.00082985	0.0192	0.052688	0.0056885	0.00036967	DropViz_HC_level1	0.00013404	0.897679	0.886236
DropViz_HC_level1	Oligodendrocyte	22	15157	-0.012237	-0.03223	0.010445	0.8793	0.011967	0.031518	0.0070668	0.045203	DropViz_ENT_level2	0.0005235	0.0415389	0.409875
DropViz_ENT_level2	Oligodendrocyte_Trf_Ctps.1_5	23	15157	0.024355	0.066834	0.0082373	0.0015574	0.020374	0.055909	0.0056739	0.00016537	DropViz_STR_level1	0.00013404	0.742448	0.976445
DropViz_STR_level1	Oligodendrocyte	23	15157	-0.0068325	-0.018041	0.010249	0.74751	0.015134	0.039963	0.0070614	0.016056	DropViz_ENT_level2	0.00057413	0.0704334	0.553647
DropViz_ENT_level2	Oligodendrocyte_Trf_Ctps.1_5	24	15157	0.021115	0.057943	0.0087721	0.0080469	0.018871	0.051783	0.0057311	0.00049752	DropViz_STR_level2	0.00013404	0.634045	0.852928
DropViz_STR_level2	Oligodendrocyte_Trf_Ctps.3_3	24	15157	-0.0029759	-0.0080675	0.0088048	0.63231	0.013069	0.035429	0.0057537	0.01157	DropViz_ENT_level2	0.00082131	0.10279	0.627668
DropViz_ENT_level2	Oligodendrocyte_Trf_Ctps.1_5	25	15157	0.021598	0.059266	0.0057799	9.3618e-05	0.018871	0.051783	0.0057311	0.00049752	DropViz_STR_level2	0.00013404	1.21962	0.852928
DropViz_STR_level2	Neuron_Gad1Gad2_Pnoc.14_2	25	15157	0.014354	0.044301	0.0040399	0.00019114	0.012349	0.038114	0.0040061	0.0010282	DropViz_ENT_level2	0.0014433	1.24456	1.05185
DropViz_ENT_level2	Oligodendrocyte_Trf_Ctps.1_5	26	12681	0.016084	0.043366	0.0067275	0.0084132	0.020508	0.055292	0.0058781	0.00024353	Linnarsson_GSE95752_Mouse_Dentate_gyrus	0.00013404	0.574255	0.933041
Linnarsson_GSE95752_Mouse_Dentate_gyrus	OL	26	12681	0.057578	0.019403	0.0426	0.088268	0.10712	0.0361	0.037228	0.0020082	DropViz_ENT_level2	0.00029222	0.39085	0.76315
DropViz_HC_level1	Oligodendrocyte	27	15157	0.012053	0.031746	0.013473	0.18551	0.020467	0.053905	0.0061623	0.0004492	DropViz_STR_level1	0.0005235	0.218557	1.02026
DropViz_STR_level1	Oligodendrocyte	27	15157	0.009768	0.025793	0.013911	0.24129	0.020835	0.055014	0.0063624	0.00053026	DropViz_HC_level1	0.00057413	0.188508	1.01065
DropViz_HC_level1	Oligodendrocyte	28	15157	0.0091173	0.024013	0.010308	0.18822	0.020292	0.053444	0.0062149	0.00054859	DropViz_STR_level2	0.0005235	0.222444	0.993804
DropViz_STR_level2	Oligodendrocyte_Trf_Ctps.3_3	28	15157	0.012111	0.032831	0.0089127	0.087116	0.0184	0.049881	0.0053734	0.00030918	DropViz_HC_level1	0.00082131	0.301985	1.13751
DropViz_HC_level1	Oligodendrocyte	29	15157	0.021158	0.055725	0.0062195	0.00033556	0.020292	0.053444	0.0062149	0.00054859	DropViz_STR_level2	0.0005235	1.06547	0.993804
DropViz_STR_level2	Neuron_Gad1Gad2_Pnoc.14_2	29	15157	0.012456	0.038445	0.0040833	0.0011446	0.011822	0.036488	0.0040807	0.0018864	DropViz_HC_level1	0.0014433	1.07964	0.959067
DropViz_HC_level1	Oligodendrocyte	30	12681	0.015499	0.039502	0.0075403	0.019927	0.022014	0.056106	0.0063191	0.0002482	Linnarsson_GSE95752_Mouse_Dentate_gyrus	0.0005235	0.471696	1.09878
Linnarsson_GSE95752_Mouse_Dentate_gyrus	OL	30	12681	0.068847	0.023201	0.043484	0.056691	0.11762	0.039638	0.036444	0.00062624	DropViz_HC_level1	0.00029222	0.389131	0.906337
DropViz_STR_level1	Oligodendrocyte	31	15157	0.00056799	0.0014998	0.014546	0.48443	0.020558	0.054284	0.0064095	0.00067106	DropViz_STR_level2	0.00057413	0.0991949	0.979096
DropViz_STR_level2	Oligodendrocyte_Trf_Ctps.3_3	31	15157	0.019008	0.051529	0.012416	0.062905	0.019443	0.052709	0.0054705	0.00019023	DropViz_STR_level1	0.00082131	0.322872	1.20588
DropViz_STR_level1	Oligodendrocyte	32	15157	0.021785	0.057524	0.0064197	0.00034603	0.020558	0.054284	0.0064095	0.00067106	DropViz_STR_level2	0.00057413	1.09065	0.979096
DropViz_STR_level2	Neuron_Gad1Gad2_Pnoc.14_2	32	15157	0.013264	0.040938	0.0042857	0.00098658	0.012366	0.038166	0.0042792	0.0019312	DropViz_STR_level1	0.0014433	1.10747	0.955478
DropViz_STR_level1	Oligodendrocyte	33	12681	0.01822	0.046405	0.0076697	0.0087705	0.024333	0.061976	0.0065707	0.00010691	Linnarsson_GSE95752_Mouse_Dentate_gyrus	0.00057413	0.518002	1.22524
Linnarsson_GSE95752_Mouse_Dentate_gyrus	OL	33	12681	0.065833	0.022185	0.042609	0.061181	0.11805	0.039783	0.036508	0.000613	DropViz_STR_level1	0.00029222	0.377702	0.908963
DropViz_STR_level2	Oligodendrocyte_Trf_Ctps.3_3	34	12681	0.013513	0.035767	0.0066881	0.021676	0.019108	0.050574	0.0053907	0.00019741	Linnarsson_GSE95752_Mouse_Dentate_gyrus	0.00082131	0.449173	1.20066
Linnarsson_GSE95752_Mouse_Dentate_gyrus	OL	34	12681	0.063451	0.021383	0.044901	0.07882	0.11715	0.03948	0.036194	0.00060615	DropViz_STR_level2	0.00029222	0.342934	0.910344
DropViz_STR_level2	Neuron_Gad1Gad2_Pnoc.14_2	35	12681	0.013554	0.041958	0.0041857	0.00060315	0.011318	0.035035	0.0041435	0.0031575	Linnarsson_GSE95752_Mouse_Dentate_gyrus	0.0014433	1.28749	0.880313
Linnarsson_GSE95752_Mouse_Dentate_gyrus	OL	35	12681	0.13437	0.045282	0.036568	0.00011968	0.11715	0.03948	0.036194	0.00060615	DropViz_STR_level2	0.00029222	1.21898	0.910344
DropViz_STR_level2	Oligodendrocyte_Trf_Ctps.3_3	36	15157	0.019256	0.052201	0.0052734	0.00013088	-	-	-	-	-	0.00082131	1.25851	-
DropViz_STR_level2	Neuron_Gad1Gad2_Pnoc.14_2	36	15157	0.014204	0.04384	0.0040502	0.00022739	-	-	-	-	-	0.0014433	1.28254	-

## Sheet: Table S7
Supplementary Table S7. All candidate SNPs with annotations sorted by CADD scores.
uniqID	rsID	chr	pos	non_effect_allele	effect_allele	MAF	gwasP	beta	se	r2	IndSigSNP	GenomicLocus	cytoband	nearestGene	dist	func	exonic_func	CADD	RDB	minChrState	commonChrState	posMapFilt	eqtlMapFilt	ciMapFilt
12:57482813:A:G	rs185306972	12	57482813	G	A	0.02386	0.0001039	0.294	0.0757	0.656817	rs118082508	3	12q13.3	NAB2	0	UTR5	-	22.2	4	1	1	1	1	1
12:64849716:C:T	rs41292019	12	64849716	C	T	0.03181	8.392e-09	-0.1923	0.0334	1	rs74654358	4	12q14.2	TBK1	0	exonic	synonymous SNV	20.8	4	1	5	1	1	1
9:27529863:C:T	rs3736319	9	27529863	C	T	0.4404	3.644e-13	-0.0991	0.0136	0.850373	rs2492816	2	9p21.2	MOB3B	83	upstream	-	18.5	-	1	1	1	1	1
12:57975700:C:T	rs113247976	12	57975700	C	T	0.02386	6.425e-10	0.3221	0.0521	1	rs113247976	3	12q13.3	KIF5A	0	exonic	nonsynonymous SNV	18.2	7	4	14	1	1	1
9:27497988:A:T	rs10967965	9	27497988	T	A	0.2187	1.974e-26	-0.1729	0.0162	0.834614	rs3849943	2	9p21.2	MOB3B	0	intronic	-	17.2	1f	1	15	1	1	1
9:27597891:C:T	rs73440990	9	27597891	C	T	0.1561	8.201e-13	-0.1449	0.0202	0.713943	rs7864502	2	9p21.2	CTAGE12P	10488	intergenic	-	17.13	6	5	15	0	1	0
9:27520508:A:G	rs700795	9	27520508	G	A	0.2366	2.588e-26	-0.163	0.0154	0.879911	rs3849943	2	9p21.2	MOB3B	0	intronic	-	16.7	-	2	15	1	1	1
9:27489251:A:G	rs868856	9	27489251	G	A	0.2803	5.277e-20	0.1345	0.0147	0.771317	rs10812605	2	9p21.2	MOB3B	0	intronic	-	16.3	4	2	15	1	1	0
9:27482235:C:T	rs4879515	9	27482235	C	T	0.4483	3.396e-09	0.0829	0.014	1	rs4879515	2	9p21.2	MOB3B	0	intronic	-	15.78	5	4	15	1	1	0
9:27533452:C:T	rs4879541	9	27533452	C	T	0.4672	5.982e-13	0.0981	0.0136	0.62839	rs2492816	2	9p21.2	MOB3B	3672	intergenic	-	15.74	5	4	5	1	1	0
9:27593984:C:T	rs73440983	9	27593984	C	T	0.164	7.046e-12	0.133	0.0194	0.636119	rs7864502	2	9p21.2	CTAGE12P	14395	intergenic	-	15.42	6	5	15	0	1	0
9:27593602:C:T	rs57150087	9	27593602	C	T	0.164	6.403e-12	0.1329	0.0193	0.636119	rs7864502	2	9p21.2	CTAGE12P	14777	intergenic	-	15.17	7	5	15	0	1	0
9:27544943:A:G	rs10967976	9	27544943	G	A	0.4304	9.479e-14	-0.1016	0.0136	0.927013	rs2492816	2	9p21.2	C9orf72	1600	intergenic	-	14.12	7	4	5	1	1	1
9:27581239:C:T	rs2783010	9	27581239	C	T	0.4294	2.162e-13	-0.0999	0.0136	0.743438	rs2244606	2	9p21.2	C9orf72	7374	intergenic	-	14.12	6	5	15	1	1	0
9:27596574:A:C	rs7040117	9	27596574	C	A	0.1571	4.63e-13	-0.1465	0.0202	0.70821	rs7864502	2	9p21.2	CTAGE12P	11805	intergenic	-	13.38	6	5	15	0	1	0
9:27593636:T:TA	rs138593738	9	27593636	TA	T	0.165	8.17e-12	0.1322	0.0193	0.631076	rs7864502	2	9p21.2	CTAGE12P	14743	intergenic	-	12.81	-	5	15	0	0	0
9:27513926:G:GA	rs34834023	9	27513926	GA	G	0.2873	8.062e-10	0.1486	0.0242	0.69886	rs3849943	2	9p21.2	MOB3B	0	intronic	-	12.55	-	5	15	1	0	0
9:27593316:A:G	rs56087858	9	27593316	G	A	0.164	6.186e-12	0.1329	0.0193	0.636119	rs7864502	2	9p21.2	CTAGE12P	15063	intergenic	-	12.36	7	5	15	0	1	0
12:57436052:C:T	rs117599659	12	57436052	C	T	0.02584	9.759e-07	-0.2287	0.0467	0.603447	rs118082508	3	12q13.3	MYO1A	0	intronic	-	12.34	5	4	15	1	1	0
9:27496661:G:T	rs10812604	9	27496661	G	T	0.2803	5.44e-20	0.1346	0.0147	0.771317	rs10812605	2	9p21.2	MOB3B	0	intronic	-	12.22	6	1	15	1	1	1
21:45753117:A:C	rs75087725	21	45753117	C	A	0.01193	1.848e-14	0.5145	0.0672	1	rs75087725	6	21q22.3	C21orf2:AP001062.7	00:00:00	exonic	nonsynonymous SNV	11.95	5	1	5	1	1	1
19:17748108:A:AT	rs35106865	19	17748108	AT	A	0.4801	0.0002039	0.0987	0.0266	0.722306	rs12975883	5	19p13.11	UNC13A	0	intronic	-	11.72	-	4	15	1	0	0
9:27581249:A:G	rs2814706	9	27581249	G	A	0.4284	1.336e-13	0.1008	0.0136	0.739143	rs2244606	2	9p21.2	C9orf72	7384	intergenic	-	11.61	7	5	15	1	1	0
9:27529820:A:G	rs3202601	9	27529820	G	A	0.4384	2.302e-13	-0.1	0.0136	0.856609	rs2492816	2	9p21.2	MOB3B	40	upstream	-	11.11	4	1	1	1	1	1
9:27558437:C:T	rs17696570	9	27558437	C	T	0.04076	4.827e-11	-0.2732	0.0415	1	rs17696570	2	9p21.2	C9orf72	0	intronic	-	10.59	5	4	5	1	1	0
9:27529316:A:G	rs903603	9	27529316	G	A	0.4881	2.208e-11	-0.0913	0.0136	0.697856	rs2492816	2	9p21.2	MOB3B	0	intronic	-	10.55	-	1	1	1	1	1
9:27495362:A:T	rs4879524	9	27495362	T	A	0.4443	1.679e-10	0.0917	0.0144	1	rs4879524	2	9p21.2	MOB3B	0	intronic	-	10.33	5	4	15	1	1	1
9:27540048:G:GAA	rs36021887	9	27540048	GAA	G	0.4831	9.244e-07	-0.1059	0.0216	0.74096	rs2492816	2	9p21.2	C9orf72	6495	intergenic	-	10.31	-	2	5	1	0	1
9:27536397:C:T	rs2814707	9	27536397	C	T	0.2356	6.714e-29	0.1734	0.0155	0.9608	rs3849943	2	9p21.2	MOB3B	6617	intergenic	-	10.04	-	2	5	1	1	0
9:27496301:C:CAGA	rs66553803	9	27496301	C	CAGA	0.3807	7.168e-08	0.0786	0.0146	0.767648	rs4879524	2	9p21.2	MOB3B	0	intronic	-	9.999	-	2	15	1	1	1
9:27551040:C:T	rs2453565	9	27551040	C	T	0.2286	3.561e-28	0.173	0.0157	0.944201	rs3849943	2	9p21.2	C9orf72	0	intronic	-	9.98	6	4	5	1	1	0
9:27571458:A:C	rs3849946	9	27571458	C	A	0.4384	2.056e-11	-0.092	0.0137	0.744721	rs2120721	2	9p21.2	C9orf72	0	intronic	-	9.757	6	1	5	1	1	1
19:17755139:A:G	rs10426003	19	17755139	G	A	0.493	4.997e-06	-0.0719	0.0157	0.608036	rs12975883	5	19p13.11	UNC13A	0	intronic	-	9.619	5	4	15	1	0	0
19:17753239:C:G	rs12973192	19	17753239	G	C	0.3419	3.916e-15	-0.1205	0.0153	1	rs12973192	5	19p13.11	UNC13A	0	intronic	-	9.58	4	4	15	1	0	0
9:27487221:C:T	rs7041409	9	27487221	C	T	0.2793	7.889e-20	0.1347	0.0148	0.759737	rs10812605	2	9p21.2	MOB3B	0	intronic	-	9.436	3a	4	15	1	1	0
9:27492522:A:T	rs2764332	9	27492522	T	A	0.2356	1.158e-27	0.1671	0.0153	0.88451	rs3849943	2	9p21.2	MOB3B	0	intronic	-	8.961	6	5	15	1	1	1
9:27511284:G:T	rs2484314	9	27511284	G	T	0.2684	5.731e-21	-0.1395	0.0148	0.733877	rs10812605	2	9p21.2	MOB3B	0	intronic	-	8.872	6	4	15	1	1	0
9:27499627:A:C	rs2492812	9	27499627	C	A	0.2356	2.13e-27	0.167	0.0154	0.88451	rs3849943	2	9p21.2	MOB3B	0	intronic	-	8.572	-	1	15	1	1	1
12:57222611:C:T	rs143655627	12	57222611	C	T	0.02386	1.261e-05	-0.2082	0.0477	0.656817	rs118082508	3	12q13.3	RP11-74M13.4	0	ncRNA_intronic	-	8.532	7	5	15	0	1	0
9:27545467:C:T	rs812858	9	27545467	C	T	0.2276	2.287e-28	0.1737	0.0157	0.94982	rs3849943	2	9p21.2	C9orf72	1076	intergenic	-	8.084	5	4	5	1	1	1
5:150402570:A:G	rs4958434	5	150402570	G	A	0.1839	1.839e-07	0.0942	0.0181	0.619976	rs10463311	1	5q33.1	GPX3	0	intronic	-	8.065	4	1	5	1	1	0
9:27491262:A:C	rs7019351	9	27491262	C	A	0.2505	9.296e-25	0.1555	0.0151	0.844214	rs3849943	2	9p21.2	MOB3B	0	intronic	-	8.039	4	5	15	1	1	1
5:150410135:A:G	rs3924	5	150410135	G	A	0.3668	0.001575	-0.0445	0.0141	0.631318	rs10463311	1	5q33.1	TNIP1	0	UTR3	-	7.76	5	3	4	1	1	0
9:27527479:A:T	rs4879540	9	27527479	T	A	0.4344	3.986e-13	0.099	0.0136	0.846861	rs2492816	2	9p21.2	MOB3B	0	intronic	-	7.603	6	1	7	1	1	1
9:27493063:C:T	rs9969832	9	27493063	C	T	0.2306	2.007e-28	0.1743	0.0158	0.910235	rs3849943	2	9p21.2	MOB3B	0	intronic	-	7.596	5	5	15	1	1	1
9:27529278:C:CA	rs5897238	9	27529278	C	CA	0.4891	2.64e-11	0.091	0.0137	0.696137	rs2492816	2	9p21.2	MOB3B	0	intronic	-	7.594	-	1	1	1	1	1
5:150407456:C:T	rs8177447	5	150407456	C	T	0.1839	1.178e-07	0.0957	0.0181	0.619116	rs10463311	1	5q33.1	GPX3	0	exonic	-	7.492	4	4	4	1	1	0
12:57318819:C:T	rs118082508	12	57318819	C	T	0.01789	1.968e-08	0.3175	0.0565	1	rs118082508	3	12q13.3	SDR9C7	0	intronic	-	7.42	5	5	15	1	1	0
9:27586162:A:G	rs2453556	9	27586162	G	A	0.3638	2.019e-17	-0.1188	0.014	1	rs2453556	2	9p21.2	C9orf72	12297	intergenic	-	7.397	5	1	15	0	1	0
9:27492934:C:T	rs2764331	9	27492934	C	T	0.2356	1.843e-27	0.1665	0.0153	0.88451	rs3849943	2	9p21.2	MOB3B	0	intronic	-	7.084	-	5	15	1	1	1
9:27562233:C:T	rs10812615	9	27562233	C	T	0.4334	3.638e-07	0.0697	0.0137	0.741427	rs4879554	2	9p21.2	C9orf72	0	intronic	-	6.992	7	4	5	1	1	1
9:27580674:A:C	rs12350076	9	27580674	C	A	0.4742	1.513e-11	-0.0924	0.0137	0.878597	rs2244606	2	9p21.2	C9orf72	6809	intergenic	-	6.989	6	7	15	1	1	0
9:27593837:C:T	rs55962411	9	27593837	C	T	0.164	6.382e-12	0.1329	0.0193	0.636119	rs7864502	2	9p21.2	CTAGE12P	14542	intergenic	-	6.763	7	5	15	0	1	0
9:27502536:A:G	rs142844148	9	27502536	G	A	0.00994	2.007e-10	0.466	0.0733	1	rs142844148	2	9p21.2	MOB3B	0	intronic	-	6.746	7	5	15	1	0	1
19:17753920:A:T	rs12975883	19	17753920	T	A	0.4911	4.855e-09	-0.0872	0.0149	1	rs12975883	5	19p13.11	UNC13A	0	intronic	-	6.734	7	4	15	1	0	0
9:27519693:C:T	rs10812607	9	27519693	C	T	0.3767	1.59e-07	-0.0751	0.0143	0.758456	rs4879524	2	9p21.2	MOB3B	0	intronic	-	6.681	2b	1	15	1	1	0
9:27514584:C:T	rs2783009	9	27514584	C	T	0.2386	2.555e-26	-0.1629	0.0153	0.869604	rs3849943	2	9p21.2	MOB3B	0	intronic	-	6.668	6	5	15	1	1	0
9:27508489:C:T	rs1537712	9	27508489	C	T	0.2684	4.455e-21	0.14	0.0149	0.733877	rs10812605	2	9p21.2	MOB3B	0	intronic	-	6.621	-	4	15	1	1	1
9:27483420:A:G	rs10967961	9	27483420	G	A	0.3807	1.331e-07	-0.0781	0.0148	0.753318	rs4879524	2	9p21.2	MOB3B	0	intronic	-	6.59	7	4	15	1	1	0
5:150401891:A:C	rs3792797	5	150401891	C	A	0.1899	9.286e-07	0.0873	0.0178	0.639176	rs10463311	1	5q33.1	GPX3	0	intronic	-	6.461	-	1	5	1	1	0
9:27559733:A:G	rs1565948	9	27559733	G	A	0.4831	1.432e-08	-0.0773	0.0136	0.912738	rs4879554	2	9p21.2	C9orf72	0	intronic	-	6.445	6	4	5	1	1	0
9:27514318:A:T	rs10738775	9	27514318	T	A	0.2813	5.52e-19	-0.1308	0.0147	0.774396	rs10812605	2	9p21.2	MOB3B	0	intronic	-	6.203	7	5	15	1	1	0
9:27528777:A:AG	rs149786190	9	27528777	AG	A	0.2346	-	-	-	0.944124	rs3849943	2	9p21.2	MOB3B	0	intronic	-	6.131	-	1	1	1	1	1
9:27528294:C:T	rs10757664	9	27528294	C	T	0.4861	2.094e-11	0.0914	0.0136	0.687368	rs2492816	2	9p21.2	MOB3B	0	intronic	-	6.121	4	1	1	1	1	1
5:150415651:C:T	rs7727250	5	150415651	C	T	0.1839	9.353e-08	-0.0965	0.0181	0.628082	rs10463311	1	5q33.1	TNIP1	0	intronic	-	6.111	5	4	4	1	1	0
9:27529274:A:AAAT	rs58933219	9	27529274	AAAT	A	0.4891	1.503e-06	-0.1033	0.0215	0.696137	rs2492816	2	9p21.2	MOB3B	0	intronic	-	6.089	-	1	1	1	1	1
5:150410894:C:T	rs10463312	5	150410894	C	T	0.3648	0.001411	0.045	0.0141	0.629414	rs10463311	1	5q33.1	TNIP1	0	intronic	-	6.082	6	4	4	1	1	0
9:27593175:A:T	rs7854467	9	27593175	T	A	0.165	4.582e-12	-0.1335	0.0193	0.643021	rs7864502	2	9p21.2	CTAGE12P	15204	intergenic	-	6.065	6	5	15	0	1	0
9:27491104:A:G	rs9969707	9	27491104	G	A	0.2306	2.104e-28	-0.1729	0.0156	0.910235	rs3849943	2	9p21.2	MOB3B	0	intronic	-	5.989	6	5	15	1	1	1
9:27527512:G:T	rs2453552	9	27527512	G	T	0.2406	2.991e-26	-0.1622	0.0153	0.892405	rs3849943	2	9p21.2	MOB3B	0	intronic	-	5.928	-	1	7	1	1	1
9:27551086:A:AC	rs34592154	9	27551086	AC	A	0.4652	2.656e-07	0.0705	0.0137	0.85184	rs4879554	2	9p21.2	C9orf72	0	intronic	-	5.877	-	4	5	1	0	0
9:27515794:G:T	rs774355	9	27515794	G	T	0.2684	4.131e-21	0.1402	0.0149	0.733877	rs10812605	2	9p21.2	MOB3B	0	intronic	-	5.822	-	5	15	1	1	0
9:27515967:A:G	rs774354	9	27515967	G	A	0.2684	5.375e-21	-0.1398	0.0149	0.733877	rs10812605	2	9p21.2	MOB3B	0	intronic	-	5.591	-	4	15	1	1	0
5:150404096:A:G	rs4958873	5	150404096	G	A	0.1839	1.641e-07	0.0946	0.0181	0.619976	rs10463311	1	5q33.1	GPX3	0	intronic	-	5.568	4	1	5	1	1	0
9:27489693:A:G	rs17769038	9	27489693	G	A	0.2306	1.464e-28	0.1747	0.0158	0.910235	rs3849943	2	9p21.2	MOB3B	0	intronic	-	5.536	3a	2	15	1	1	0
9:27559721:C:T	rs774356	9	27559721	C	T	0.2525	4.457e-26	-0.1597	0.0151	0.869374	rs3849943	2	9p21.2	C9orf72	0	intronic	-	5.526	6	4	5	1	1	0
9:27543281:C:T	rs3849942	9	27543281	C	T	0.2326	5.111e-30	0.1759	0.0155	1	rs3849943	2	9p21.2	C9orf72	3262	intergenic	-	5.483	6	4	5	1	1	1
5:150405395:C:T	rs4958874	5	150405395	C	T	0.3618	0.001243	0.0456	0.0141	0.60085	rs10463311	1	5q33.1	GPX3	0	intronic	-	5.444	5	3	5	1	1	0
9:27584656:C:G	rs7869016	9	27584656	G	C	0.333	0.0002086	0.0712	0.0192	1	rs7864502	2	9p21.2	C9orf72	10791	intergenic	-	5.341	-	5	15	0	0	0
9:27506051:A:G	rs10738774	9	27506051	G	A	0.2803	4.136e-19	-0.1313	0.0147	0.771317	rs10812605	2	9p21.2	MOB3B	0	intronic	-	5.181	5	2	15	1	1	1
9:27484496:A:G	rs10812602	9	27484496	G	A	0.3787	1.234e-07	0.078	0.0147	0.762246	rs4879524	2	9p21.2	MOB3B	0	intronic	-	5.145	1f	4	15	1	1	0
9:27525751:A:G	rs10967973	9	27525751	G	A	0.4354	3.614e-13	0.0992	0.0136	0.843946	rs2492816	2	9p21.2	MOB3B:IFNK	00:00:00	intronic	-	5.099	6	1	15	1	1	1
9:27469573:A:C	rs12552327	9	27469573	C	A	0.3221	2.526e-12	0.1067	0.0152	1	rs12552327	2	9p21.2	MOB3B	0	intronic	-	4.924	5	4	15	1	1	1
9:27533984:A:C	rs10812610	9	27533984	C	A	0.4662	5.578e-13	-0.0982	0.0136	0.625146	rs2492816	2	9p21.2	MOB3B	4204	intergenic	-	4.759	6	4	5	1	1	0
9:27486172:C:G	rs12115670	9	27486172	G	C	0.2366	5.695e-27	-0.1668	0.0155	0.858871	rs3849943	2	9p21.2	MOB3B	0	intronic	-	4.66	6	4	15	1	1	0
9:27488092:G:T	rs17779457	9	27488092	G	T	0.2356	2.385e-27	-0.1658	0.0153	0.88451	rs3849943	2	9p21.2	MOB3B	0	intronic	-	4.639	1f	5	15	1	1	0
9:27509635:A:G	rs9408120	9	27509635	G	A	0.2376	2.909e-26	0.1626	0.0153	0.87474	rs3849943	2	9p21.2	MOB3B	0	intronic	-	4.637	6	4	15	1	1	1
5:150401796:A:G	rs3828599	5	150401796	G	A	0.2664	8.077e-08	0.0835	0.0156	0.965802	rs10463311	1	5q33.1	GPX3	0	intronic	-	4.605	5	1	5	1	1	0
9:27488906:A:G	rs868857	9	27488906	G	A	0.2346	1.237e-27	0.1668	0.0153	0.879111	rs3849943	2	9p21.2	MOB3B	0	intronic	-	4.568	7	2	15	1	1	0
5:150413406:A:C	rs2233305	5	150413406	C	A	0.1799	1.497e-06	0.0868	0.018	0.605527	rs10463311	1	5q33.1	TNIP1	0	intronic	-	4.481	-	3	4	1	1	0
9:27557537:C:T	rs700828	9	27557537	C	T	0.2545	3.483e-26	-0.1601	0.0151	0.872369	rs3849943	2	9p21.2	C9orf72	0	intronic	-	4.444	6	4	5	1	1	0
9:27552357:C:CT	rs34620383	9	27552357	C	CT	0.2326	2.087e-27	0.1716	0.0158	0.934252	rs3849943	2	9p21.2	C9orf72	0	intronic	-	4.432	-	4	5	1	1	0
9:27563868:A:G	rs2453555	9	27563868	G	A	0.2326	6.456e-30	0.1751	0.0154	0.977703	rs3849943	2	9p21.2	C9orf72	0	intronic	-	4.356	5	2	5	1	1	1
9:27507209:A:G	rs1319236	9	27507209	G	A	0.2783	2.972e-19	-0.1318	0.0147	0.764345	rs10812605	2	9p21.2	MOB3B	0	intronic	-	4.325	5	4	15	1	1	1
12:58656105:C:T	rs116900480	12	58656105	C	T	0.0159	6.595e-10	0.3169	0.0513	0.939244	rs142321490	3	12q14.1	RPL21P103	17456	intergenic	-	4.309	5	5	15	0	1	0
19:17744075:G:GC	rs71162163	19	17744075	GC	G	0.3419	2.324e-14	-0.1228	0.0161	0.948021	rs12973192	5	19p13.11	UNC13A	0	intronic	-	4.3	-	4	15	1	0	0
9:27541041:C:T	rs7469146	9	27541041	C	T	0.4831	7.617e-12	-0.094	0.0137	0.756126	rs2492816	2	9p21.2	C9orf72	5502	intergenic	-	4.297	6	2	5	1	1	1
9:27526047:C:T	rs700782	9	27526047	C	T	0.2396	2.168e-26	0.1626	0.0153	0.896855	rs3849943	2	9p21.2	MOB3B:IFNK	00:00:00	UTR3	-	4.206	-	1	15	1	1	1
9:27502005:A:G	rs2492823	9	27502005	G	A	0.2366	7.455e-27	-0.1646	0.0153	0.879273	rs3849943	2	9p21.2	MOB3B	0	intronic	-	3.709	-	5	15	1	1	1
9:27567635:G:T	rs10967988	9	27567635	G	T	0.4384	1.513e-11	-0.0926	0.0137	0.744721	rs2120721	2	9p21.2	C9orf72	0	intronic	-	3.676	5	3	5	1	1	1
5:150415338:C:T	rs2287720	5	150415338	C	T	0.3638	0.001297	-0.0454	0.0141	0.622939	rs10463311	1	5q33.1	TNIP1	0	intronic	-	3.59	7	4	4	1	1	0
9:27514962:G:T	rs4609281	9	27514962	G	T	0.2813	5.214e-19	-0.1309	0.0147	0.774396	rs10812605	2	9p21.2	MOB3B	0	intronic	-	3.545	7	5	15	1	1	0
9:27560594:C:T	rs3849944	9	27560594	C	T	0.4851	1.166e-08	0.0778	0.0136	0.919499	rs4879554	2	9p21.2	C9orf72	0	UTR3	-	3.505	5	4	5	1	1	1
9:27525221:C:G	rs3849939	9	27525221	G	C	0.2485	1.494e-24	-0.1551	0.0152	0.86401	rs3849943	2	9p21.2	MOB3B:IFNK	00:00:00	intronic	-	3.454	5	1	15	1	1	1
9:27607973:C:T	rs117204439	9	27607973	C	T	0.01491	3.083e-14	-0.4645	0.0612	1	rs117204439	2	9p21.2	CTAGE12P	406	downstream	-	3.29	6	14	15	0	0	1
9:27522925:A:T	rs700786	9	27522925	T	A	0.4334	2.596e-16	-0.1153	0.0141	1	rs700786	2	9p21.2	MOB3B	0	intronic	-	3.246	6	5	15	1	1	1
9:27503506:A:T	rs2492821	9	27503506	T	A	0.2366	1.092e-26	0.1642	0.0154	0.879273	rs3849943	2	9p21.2	MOB3B	0	intronic	-	3.18	7	4	15	1	1	1
9:27505639:A:G	rs2492818	9	27505639	G	A	0.2356	1.606e-26	-0.1636	0.0153	0.88451	rs3849943	2	9p21.2	MOB3B	0	intronic	-	3.1	-	2	15	1	1	1
9:27575463:C:T	rs2453557	9	27575463	C	T	0.4781	9.893e-13	-0.0986	0.0138	0.907326	rs2244606	2	9p21.2	C9orf72	1598	intergenic	-	2.998	5	5	15	1	1	1
9:27574978:A:G	rs2244606	9	27574978	G	A	0.4791	1.649e-13	-0.1022	0.0139	1	rs2244606	2	9p21.2	C9orf72	1113	intergenic	-	2.904	5	1	15	1	1	1
9:27493409:C:T	rs2589049	9	27493409	C	T	0.2366	1.241e-27	0.167	0.0153	0.879911	rs3849943	2	9p21.2	MOB3B	0	intronic	-	2.796	-	5	15	1	1	1
12:57316603:G:T	rs117027576	12	57316603	G	T	0.01789	2.278e-08	-0.3164	0.0566	1	rs118082508	3	12q13.3	SDR9C7	334	downstream	-	2.771	6	5	15	1	1	0
9:27559835:A:G	rs774357	9	27559835	G	A	0.2346	1.147e-29	0.1743	0.0154	0.966971	rs3849943	2	9p21.2	C9orf72	0	intronic	-	2.654	7	4	5	1	1	0
9:27554188:G:T	rs10124158	9	27554188	G	T	0.4851	1.766e-08	0.0771	0.0137	0.927241	rs4879554	2	9p21.2	C9orf72	0	intronic	-	2.649	7	4	5	1	1	0
12:64768021:C:T	rs79031632	12	64768021	C	T	0.03181	2.528e-08	0.186	0.0334	1	rs74654358	4	12q14.2	RPS11P6:C12orf56	00:00:00	ncRNA_intronic	-	2.6	6	5	15	1	1	0
9:27465413:A:G	rs148703839	9	27465413	G	A	0.0338	2.633e-09	-0.2364	0.0397	1	rs148703839	2	9p21.2	MOB3B	0	intronic	-	2.516	7	4	5	1	1	1
9:27584059:C:G	rs34555425	9	27584059	G	C	0.09145	2.706e-10	0.1411	0.0223	0.665808	rs34460171	2	9p21.2	C9orf72	10194	intergenic	-	2.488	5	5	15	0	1	0
9:27562881:C:T	rs10441712	9	27562881	C	T	0.4324	4.914e-07	0.069	0.0137	0.739326	rs4879554	2	9p21.2	C9orf72	0	intronic	-	2.475	7	4	5	1	1	1
9:27559266:T:TA	rs3081162	9	27559266	TA	T	0.3966	0.002093	0.0726	0.0236	0.665671	rs4879554	2	9p21.2	C9orf72	0	intronic	-	2.432	-	4	5	1	0	0
9:27490967:A:G	rs7046653	9	27490967	G	A	0.2803	6.937e-20	0.134	0.0147	0.771317	rs10812605	2	9p21.2	MOB3B	0	intronic	-	2.407	7	5	15	1	1	1
9:27591126:A:T	rs9792688	9	27591126	T	A	0.07753	1.144e-12	0.1737	0.0244	0.957383	rs34460171	2	9p21.2	CTAGE12P	17253	intergenic	-	2.406	6	2	15	0	1	0
19:17742469:C:T	rs4239633	19	17742469	C	T	0.3449	9.239e-13	0.1184	0.0166	0.834585	rs12973192	5	19p13.11	UNC13A	0	intronic	-	2.387	6	4	15	1	0	0
9:27486131:A:G	rs144118104	9	27486131	G	A	0.01193	5.55e-10	0.4389	0.0708	0.829953	rs142844148	2	9p21.2	MOB3B	0	intronic	-	2.386	7	4	15	1	1	0
9:27565105:A:G	rs2492816	9	27565105	G	A	0.4145	1.107e-14	0.1055	0.0137	1	rs2492816	2	9p21.2	C9orf72	0	intronic	-	2.22	5	2	5	1	1	1
5:150402490:C:G	rs3792796	5	150402490	G	C	0.3628	0.001809	-0.044	0.0141	0.607289	rs10463311	1	5q33.1	GPX3	0	intronic	-	2.191	4	1	5	1	1	0
9:27491397:A:G	rs7019847	9	27491397	G	A	0.2803	9.182e-20	-0.1336	0.0147	0.771317	rs10812605	2	9p21.2	MOB3B	0	intronic	-	2.187	4	5	15	1	1	1
9:27583575:C:CT	9:27583575:C:CT	9	27583575	C	CT	0.1362	-	-	-	0.654229	rs7864502	2	9p21.2	C9orf72	9710	intergenic	-	2.17	-	5	15	1	0	0
9:27578077:A:G	rs12345062	9	27578077	G	A	0.4195	1.054e-14	0.1064	0.0138	0.77473	rs2244606	2	9p21.2	C9orf72	4212	intergenic	-	2.163	7	5	15	1	1	1
9:27509945:A:G	rs2477521	9	27509945	G	A	0.2376	3.29e-26	-0.1624	0.0153	0.87474	rs3849943	2	9p21.2	MOB3B	0	intronic	-	2.156	5	4	15	1	1	1
9:27513298:A:G	rs2814709	9	27513298	G	A	0.2366	2.804e-26	0.1628	0.0153	0.879911	rs3849943	2	9p21.2	MOB3B	0	intronic	-	2.121	-	5	15	1	1	0
9:27543629:A:G	rs147599399	9	27543629	G	A	0.00994	7.222e-11	-0.4686	0.0719	1	rs147599399	2	9p21.2	C9orf72	2914	intergenic	-	2.12	6	4	5	1	0	1
9:27516436:C:G	rs774353	9	27516436	G	C	0.2684	6.073e-21	-0.1396	0.0149	0.733877	rs10812605	2	9p21.2	MOB3B	0	intronic	-	2.117	6	4	15	1	1	0
9:27511995:G:GTGT	rs3081234	9	27511995	GTGT	G	0.2386	2.626e-26	0.1629	0.0153	0.869604	rs3849943	2	9p21.2	MOB3B	0	intronic	-	2.053	-	4	15	1	1	0
9:27578935:G:T	rs2484322	9	27578935	G	T	0.4672	7.05e-13	-0.0988	0.0138	0.918833	rs2244606	2	9p21.2	C9orf72	5070	intergenic	-	2.03	6	9	15	1	1	1
9:27585697:A:G	rs36062268	9	27585697	G	A	0.08847	2.887e-10	0.1417	0.0225	0.691531	rs34460171	2	9p21.2	C9orf72	11832	intergenic	-	2.024	6	5	15	0	1	0
12:57319588:A:G	rs117869859	12	57319588	G	A	0.02684	1.599e-06	0.2215	0.0462	0.654296	rs118082508	3	12q13.3	SDR9C7	0	intronic	-	2.023	7	5	15	1	1	0
9:27484911:A:G	rs895021	9	27484911	G	A	0.2366	2.254e-27	0.1685	0.0155	0.858871	rs3849943	2	9p21.2	MOB3B	0	intronic	-	2.005	-	2	15	1	1	0
9:27509870:A:G	rs2477520	9	27509870	G	A	0.2376	3.29e-26	0.1624	0.0153	0.87474	rs3849943	2	9p21.2	MOB3B	0	intronic	-	1.972	7	4	15	1	1	1
9:27519173:C:T	rs11792285	9	27519173	C	T	0.3767	1.425e-07	-0.0754	0.0143	0.758456	rs4879524	2	9p21.2	MOB3B	0	intronic	-	1.968	6	2	15	1	1	0
19:17749542:A:G	rs78549703	19	17749542	G	A	0.333	4.542e-15	0.1238	0.0158	0.92733	rs12973192	5	19p13.11	UNC13A	0	intronic	-	1.87	7	4	15	1	0	0
12:57254456:G:T	rs143864706	12	57254456	G	T	0.02584	5.557e-06	-0.2133	0.047	0.603447	rs118082508	3	12q13.3	RP11-74M13.4	0	ncRNA_intronic	-	1.859	7	9	15	0	1	0
9:27513924:T:TG	rs200817555	9	27513924	TG	T	0.2286	8.765e-10	-0.1574	0.0257	0.758503	rs3849943	2	9p21.2	MOB3B	0	intronic	-	1.826	-	5	15	1	0	0
9:27490296:C:T	rs2492815	9	27490296	C	T	0.2356	1.73e-27	-0.1663	0.0153	0.88451	rs3849943	2	9p21.2	MOB3B	0	intronic	-	1.808	-	4	15	1	1	1
19:17751145:A:G	rs8111424	19	17751145	G	A	0.4523	3.664e-08	-0.0812	0.0147	0.799169	rs12975883	5	19p13.11	UNC13A	0	intronic	-	1.773	6	4	15	1	0	0
9:27494674:G:T	rs10812603	9	27494674	G	T	0.2803	7.378e-20	-0.134	0.0147	0.771317	rs10812605	2	9p21.2	MOB3B	0	intronic	-	1.726	7	5	15	1	1	1
9:27583128:C:G	rs7864502	9	27583128	G	C	0.1471	6.409e-16	0.1595	0.0197	1	rs7864502	2	9p21.2	C9orf72	9263	intergenic	-	1.711	6	5	15	1	1	0
12:64881967:A:G	rs74654358	12	64881967	G	A	0.03181	4.658e-09	0.1976	0.0337	1	rs74654358	4	12q14.2	TBK1	0	intronic	-	1.701	7	4	4	1	1	0
9:27572255:A:C	rs2282241	9	27572255	C	A	0.4404	2.566e-11	-0.0916	0.0137	0.74992	rs2120721	2	9p21.2	C9orf72	0	intronic	-	1.695	-	1	7	1	1	1
9:27490332:G:T	rs10435784	9	27490332	G	T	0.2803	6.797e-20	0.1341	0.0147	0.771317	rs10812605	2	9p21.2	MOB3B	0	intronic	-	1.689	7	4	15	1	1	1
9:27527173:C:T	rs2484316	9	27527173	C	T	0.2386	2.959e-26	-0.1621	0.0153	0.902022	rs3849943	2	9p21.2	MOB3B	0	intronic	-	1.686	7	1	5	1	1	1
9:27586454:A:G	rs2477519	9	27586454	G	A	0.2714	1.657e-07	-0.0788	0.0151	0.668598	rs2453556	2	9p21.2	C9orf72	12589	intergenic	-	1.68	3a	1	15	0	1	1
9:27548433:G:GAAA	rs572661170	9	27548433	GAAA	G	0.4324	0.0002448	-0.0796	0.0217	0.677917	rs2120721	2	9p21.2	C9orf72	0	intronic	-	1.676	-	4	5	1	0	1
9:27563755:A:C	rs2484319	9	27563755	C	A	0.2336	1.269e-29	-0.1743	0.0154	0.972178	rs3849943	2	9p21.2	C9orf72	0	intronic	-	1.647	6	2	5	1	1	1
12:58676132:C:G	rs142321490	12	58676132	G	C	0.0169	6.147e-10	0.3172	0.0513	1	rs142321490	3	12q14.1	RPL21P103	37483	intergenic	-	1.611	7	5	15	0	0	0
9:27527363:C:CT	rs11410615	9	27527363	C	CT	0.2336	2.82e-25	0.1612	0.0155	0.872572	rs3849943	2	9p21.2	MOB3B	0	intronic	-	1.607	-	1	5	1	1	1
9:27561800:C:T	rs2453554	9	27561800	C	T	0.2356	7.902e-30	0.1748	0.0154	0.96192	rs3849943	2	9p21.2	C9orf72	0	intronic	-	1.596	5	4	5	1	1	1
9:27495572:A:C	rs7864595	9	27495572	C	A	0.2803	8.554e-20	-0.1339	0.0147	0.771317	rs10812605	2	9p21.2	MOB3B	0	intronic	-	1.589	5	5	15	1	1	1
9:27467763:A:G	rs7873548	9	27467763	G	A	0.4334	5.925e-09	0.0836	0.0144	1	rs7873548	2	9p21.2	MOB3B	0	intronic	-	1.568	5	4	15	1	1	1
9:27586445:A:G	rs7848063	9	27586445	G	A	0.2614	6.556e-07	0.0756	0.0152	0.636301	rs2453556	2	9p21.2	C9orf72	12580	intergenic	-	1.53	4	1	15	0	1	1
9:27516590:C:T	rs774352	9	27516590	C	T	0.2674	5.799e-21	-0.1397	0.0149	0.731028	rs10812605	2	9p21.2	MOB3B	0	intronic	-	1.501	6	4	15	1	1	0
9:27530467:C:G	rs10812609	9	27530467	G	C	0.4374	2.144e-13	0.1001	0.0136	0.86004	rs2492816	2	9p21.2	MOB3B	687	upstream	-	1.486	7	1	5	1	1	0
9:27561049:C:T	rs774359	9	27561049	C	T	0.2525	2.679e-26	-0.1604	0.0151	0.869374	rs3849943	2	9p21.2	C9orf72	0	UTR3	-	1.404	5	4	5	1	1	1
9:27577611:A:G	rs11795154	9	27577611	G	A	0.4404	3.684e-14	-0.1047	0.0138	0.820529	rs2244606	2	9p21.2	C9orf72	3746	intergenic	-	1.354	6	5	15	1	1	1
9:27579560:A:G	rs1982915	9	27579560	G	A	0.4672	7.016e-13	-0.0983	0.0137	0.918452	rs2244606	2	9p21.2	C9orf72	5695	intergenic	-	1.35	6	9	15	1	1	1
9:27578647:A:C	rs73440960	9	27578647	C	A	0.2137	4.959e-27	0.176	0.0164	0.64482	rs3849943	2	9p21.2	C9orf72	4782	intergenic	-	1.317	6	9	15	1	1	1
9:27484371:C:G	rs895022	9	27484371	G	C	0.2366	2.093e-27	0.169	0.0156	0.858871	rs3849943	2	9p21.2	MOB3B	0	intronic	-	1.315	5	2	15	1	1	0
9:27543382:C:T	rs3849943	9	27543382	C	T	0.2326	3.77e-30	-0.1764	0.0155	1	rs3849943	2	9p21.2	C9orf72	3161	intergenic	-	1.292	-	4	5	1	1	1
9:27583575:C:CTT	9:27583575:C:CTT	9	27583575	C	CTT	0.164	-	-	-	0.654229	rs7864502	2	9p21.2	C9orf72	9710	-	-	1.229	-	5	15	1	0	0
9:27535342:C:T	rs2764326	9	27535342	C	T	0.2376	2.779e-28	-0.1714	0.0155	0.950154	rs3849943	2	9p21.2	MOB3B	5562	intergenic	-	1.219	6	4	5	1	1	0
9:27466817:C:G	rs12551344	9	27466817	G	C	0.4076	3.318e-12	0.1017	0.0146	0.935656	rs10511816	2	9p21.2	MOB3B	0	intronic	-	1.209	7	4	5	1	1	1
9:27491942:C:T	rs139185008	9	27491942	C	T	0.00994	4.202e-19	-0.542	0.0607	1	rs139185008	2	9p21.2	MOB3B	0	intronic	-	1.204	6	5	15	1	1	1
9:27565300:A:G	rs10967986	9	27565300	G	A	0.493	5.809e-11	-0.0889	0.0136	0.915191	rs2120721	2	9p21.2	C9orf72	0	intronic	-	1.159	6	3	5	1	1	1
9:27497621:C:T	rs2440620	9	27497621	C	T	0.2356	3.799e-27	-0.1656	0.0153	0.88451	rs3849943	2	9p21.2	MOB3B	0	intronic	-	1.118	-	1	15	1	1	1
9:27565218:A:AAG	rs142843265	9	27565218	AAG	A	0.2336	9.184e-30	0.1748	0.0154	0.972425	rs3849943	2	9p21.2	C9orf72	0	intronic	-	1.041	-	3	5	1	1	1
5:150410835:C:T	rs10463311	5	150410835	C	T	0.2714	3.999e-08	-0.0854	0.0156	1	rs10463311	1	5q33.1	TNIP1	0	intronic	-	1.033	5	4	4	1	1	0
9:27582311:C:T	rs10967993	9	27582311	C	T	0.4742	1.132e-11	-0.0933	0.0137	0.842566	rs2244606	2	9p21.2	C9orf72	8446	intergenic	-	1.031	6	7	15	1	1	0
9:27514323:A:G	rs2440619	9	27514323	G	A	0.2386	2.021e-26	0.1633	0.0153	0.869604	rs3849943	2	9p21.2	MOB3B	0	intronic	-	1.022	-	5	15	1	1	0
9:27568817:A:G	rs3849945	9	27568817	G	A	0.2386	8.385e-29	-0.1733	0.0156	0.945989	rs3849943	2	9p21.2	C9orf72	0	intronic	-	1.008	6	3	5	1	1	1
9:27510360:C:T	rs10812605	9	27510360	C	T	0.339	5.98e-18	-0.1212	0.014	1	rs10812605	2	9p21.2	MOB3B	0	intronic	-	0.989	7	4	15	1	1	0
9:27513880:C:CAGAT	rs200027729	9	27513880	C	CAGAT	0.2316	6.371e-28	-0.1724	0.0157	0.904708	rs3849943	2	9p21.2	MOB3B	0	intronic	-	0.96	-	5	15	1	0	0
5:150414960:A:C	rs11748041	5	150414960	C	A	0.1839	8.933e-08	0.0967	0.0181	0.628082	rs10463311	1	5q33.1	TNIP1	0	intronic	-	0.948	5	4	4	1	1	0
9:27569572:C:T	rs13284967	9	27569572	C	T	0.4384	1.66e-11	-0.0924	0.0137	0.744721	rs2120721	2	9p21.2	C9orf72	0	intronic	-	0.944	4	3	5	1	1	1
9:27555836:C:T	rs10967984	9	27555836	C	T	0.4901	2.362e-11	-0.0908	0.0136	0.904981	rs2120721	2	9p21.2	C9orf72	0	intronic	-	0.891	6	4	5	1	1	0
9:27543548:C:CTTTTT	9:27543548:C:CTTTTT	9	27543548	CTTTTT	C	0.2286	-	-	-	0.955041	rs3849943	2	9p21.2	C9orf72	2995	intergenic	-	0.864	-	4	5	1	0	1
9:27543548:C:CTTTTC	9:27543548:C:CTTTTC	9	27543548	C	CTTTTC	0.001988	-	-	-	0.955041	rs3849943	2	9p21.2	C9orf72	2995	-	-	0.864	-	4	5	1	0	1
9:27468461:A:C	rs10511816	9	27468461	C	A	0.4175	1.286e-13	0.1035	0.014	1	rs10511816	2	9p21.2	MOB3B	0	intronic	-	0.831	-	2	15	1	1	1
9:27515194:C:G	rs814030	9	27515194	G	C	0.2386	2.572e-26	0.1629	0.0153	0.869604	rs3849943	2	9p21.2	MOB3B	0	intronic	-	0.824	6	5	15	1	1	0
9:27594491:G:T	rs34460171	9	27594491	G	T	0.07455	7.842e-13	0.176	0.0246	1	rs34460171	2	9p21.2	CTAGE12P	13888	intergenic	-	0.814	6	5	15	0	1	0
9:27523462:C:CA	rs55637136	9	27523462	C	CA	0.2525	2.256e-10	0.1498	0.0236	0.823648	rs3849943	2	9p21.2	MOB3B	0	intronic	-	0.775	-	2	15	1	0	1
9:27546275:A:G	rs4879554	9	27546275	G	A	0.498	2.114e-09	0.0818	0.0137	1	rs4879554	2	9p21.2	C9orf72	268	downstream	-	0.746	6	4	5	1	1	1
5:150404383:G:T	rs8177435	5	150404383	G	T	0.3628	0.001646	-0.0444	0.0141	0.607289	rs10463311	1	5q33.1	GPX3	0	intronic	-	0.706	2b	1	5	1	1	0
5:150402334:C:T	rs4958872	5	150402334	C	T	0.2664	5.982e-08	-0.0842	0.0155	0.965802	rs10463311	1	5q33.1	GPX3	0	intronic	-	0.685	4	1	5	1	1	1
9:27562293:A:T	rs10812616	9	27562293	T	A	0.4334	3.434e-07	-0.0699	0.0137	0.741427	rs4879554	2	9p21.2	C9orf72	0	intronic	-	0.684	6	4	5	1	1	1
9:27513716:C:G	rs2814708	9	27513716	G	C	0.2674	4.594e-21	0.14	0.0149	0.731028	rs10812605	2	9p21.2	MOB3B	0	intronic	-	0.603	7	5	15	1	1	0
9:27517635:C:G	rs3849938	9	27517635	G	C	0.2823	5.965e-19	-0.1307	0.0147	0.769862	rs10812605	2	9p21.2	MOB3B	0	intronic	-	0.597	7	4	15	1	1	0
9:27586615:A:G	rs773720	9	27586615	G	A	0.3618	2.36e-17	0.1194	0.0141	0.984142	rs2453556	2	9p21.2	C9orf72	12750	intergenic	-	0.583	5	1	15	0	1	1
9:27507804:A:G	rs2246591	9	27507804	G	A	0.2386	1.909e-26	-0.1632	0.0153	0.869604	rs3849943	2	9p21.2	MOB3B	0	intronic	-	0.565	7	4	15	1	1	1
9:27511593:A:T	rs1845699	9	27511593	T	A	0.2952	6.141e-18	0.1273	0.0148	0.75438	rs10812605	2	9p21.2	MOB3B	0	intronic	-	0.552	6	4	15	1	1	0
9:27509211:G:T	rs12554036	9	27509211	G	T	0.2296	5.468e-28	0.172	0.0157	0.904773	rs3849943	2	9p21.2	MOB3B	0	intronic	-	0.525	7	4	15	1	1	1
9:27542261:C:T	rs10812611	9	27542261	C	T	0.4324	4.798e-14	-0.103	0.0137	0.920267	rs2492816	2	9p21.2	C9orf72	4282	intergenic	-	0.504	7	4	5	1	1	1
9:27574515:C:T	rs11789520	9	27574515	C	T	0.2425	1.998e-27	0.17	0.0157	0.872692	rs3849943	2	9p21.2	C9orf72	650	upstream	-	0.481	4	1	1	1	1	1
9:27516640:A:C	rs774351	9	27516640	C	A	0.2684	8.302e-21	-0.1391	0.0149	0.733877	rs10812605	2	9p21.2	MOB3B	0	intronic	-	0.466	-	4	15	1	1	0
9:27466684:A:G	rs10121017	9	27466684	G	A	0.4245	5.058e-07	-0.0759	0.0151	0.823704	rs7873548	2	9p21.2	MOB3B	0	intronic	-	0.461	5	4	5	1	1	1
19:17751689:C:CTTTT	rs10531732	19	17751689	C	CTTTT	0.4294	7.317e-07	-0.1291	0.0261	0.716164	rs12973192	5	19p13.11	UNC13A	0	intronic	-	0.453	-	4	15	1	0	0
9:27595995:C:T	rs13302855	9	27595995	C	T	0.07555	1.117e-12	0.1752	0.0246	0.985439	rs34460171	2	9p21.2	CTAGE12P	12384	intergenic	-	0.441	5	5	15	0	1	0
5:150403011:A:G	rs8177427	5	150403011	G	A	0.1839	1.783e-07	0.0943	0.0181	0.619976	rs10463311	1	5q33.1	GPX3	0	intronic	-	0.434	4	1	5	1	1	0
9:27538948:A:G	rs3849941	9	27538948	G	A	0.2445	1.194e-26	0.1642	0.0154	0.935928	rs3849943	2	9p21.2	C9orf72	7595	intergenic	-	0.424	4	4	5	1	1	0
12:57263763:C:T	rs149822892	12	57263763	C	T	0.02584	3.629e-06	0.2167	0.0468	0.603447	rs118082508	3	12q13.3	RP11-74M13.4	0	ncRNA_intronic	-	0.407	6	5	15	0	1	0
9:27570873:A:AAAAC	rs145319692	9	27570873	AAAAC	A	0.2376	9.688e-13	-0.1732	0.0243	0.951263	rs3849943	2	9p21.2	C9orf72	0	intronic	-	0.388	-	2	5	1	0	1
5:150402940:A:G	rs8177426	5	150402940	G	A	0.1889	8.131e-07	0.0876	0.0178	0.635234	rs10463311	1	5q33.1	GPX3	0	intronic	-	0.31	4	1	5	1	1	0
9:27490977:C:CTT	rs139131917	9	27490977	C	CTT	0.2803	-	-	-	0.74168	rs3849943	2	9p21.2	MOB3B	0	intronic	-	0.307	-	5	15	1	0	1
9:27536894:A:T	rs2477523	9	27536894	T	A	0.2366	4.442e-29	0.174	0.0155	0.966616	rs3849943	2	9p21.2	MOB3B	7114	intergenic	-	0.303	6	4	5	1	1	0
9:27548935:G:T	rs773723	9	27548935	G	T	0.4841	3.249e-08	-0.0759	0.0137	0.892672	rs4879554	2	9p21.2	C9orf72	0	intronic	-	0.292	7	4	5	1	1	1
12:64757407:A:C	rs75209514	12	64757407	C	A	0.03181	2.599e-08	0.1856	0.0333	1	rs74654358	4	12q14.2	RPS11P6:C12orf56	00:00:00	ncRNA_intronic	-	0.272	5	5	15	1	1	0
9:27513881:A:G	rs80227012	9	27513881	G	A	0.1799	1.185e-26	-0.18	0.0168	0.654307	rs3849943	2	9p21.2	MOB3B	0	intronic	-	0.269	6	5	15	1	1	0
19:17752689:A:C	rs12608932	19	17752689	C	A	0.3489	6.345e-15	-0.1105	0.0142	0.952838	rs12973192	5	19p13.11	UNC13A	0	intronic	-	0.266	7	4	15	1	0	0
9:27523082:C:G	rs10967972	9	27523082	G	C	0.2326	5.514e-27	-0.1684	0.0157	0.932779	rs3849943	2	9p21.2	MOB3B	0	intronic	-	0.243	7	5	15	1	1	1
9:27545960:A:C	rs700791	9	27545960	C	A	0.2276	1.834e-28	0.174	0.0157	0.94982	rs3849943	2	9p21.2	C9orf72	583	downstream	-	0.234	6	4	5	1	1	1
9:27466680:C:T	rs78752429	9	27466680	C	T	0.4175	2.952e-10	0.0931	0.0148	0.841746	rs10511816	2	9p21.2	MOB3B	0	intronic	-	0.232	5	4	5	1	1	1
9:27511151:A:G	rs2492817	9	27511151	G	A	0.2684	9.183e-21	-0.1387	0.0148	0.733877	rs10812605	2	9p21.2	MOB3B	0	intronic	-	0.229	-	4	15	1	1	0
9:27569188:C:T	rs10812619	9	27569188	C	T	0.4384	1.191e-11	0.0931	0.0137	0.744721	rs2120721	2	9p21.2	C9orf72	0	intronic	-	0.224	7	4	5	1	1	1
9:27436084:A:C	rs147211831	9	27436084	C	A	0.003976	2.309e-20	0.6253	0.0676	1	rs147211831	2	9p21.2	MOB3B	0	intronic	-	0.212	7	2	5	1	1	1
12:64949248:A:G	rs73124200	12	64949248	G	A	0.06262	3.663e-08	0.1621	0.0294	1	rs73124200	4	22q13.1	SNORD83	20196	intergenic	-	0.175	7	5	15	0	1	1
19:17754317:A:G	rs36108613	19	17754317	G	A	0.4911	7.493e-09	0.0866	0.015	0.992288	rs12975883	5	19p13.11	UNC13A	0	intronic	-	0.142	7	4	15	1	0	0
9:27585984:T:TA	rs35464680	9	27585984	TA	T	0.2634	0.03746	0.0499	0.024	0.648341	rs2453556	2	9p21.2	C9orf72	12119	intergenic	-	0.132	-	5	15	0	1	0
9:27521908:A:T	rs774349	9	27521908	T	A	0.2376	6.234e-26	0.1613	0.0153	0.907226	rs3849943	2	9p21.2	MOB3B	0	intronic	-	0.131	7	4	15	1	1	1
9:27576267:C:G	rs7029905	9	27576267	G	C	0.4423	3.158e-14	0.1054	0.0139	0.820188	rs2244606	2	9p21.2	C9orf72	2402	intergenic	-	0.111	6	5	15	1	1	1
9:27507836:C:T	rs7036117	9	27507836	C	T	0.2813	5.332e-19	-0.1308	0.0147	0.774396	rs10812605	2	9p21.2	MOB3B	0	intronic	-	0.106	6	4	15	1	1	1
5:150408711:C:T	rs3763010	5	150408711	C	T	0.3638	0.001593	-0.0446	0.0141	0.613742	rs10463311	1	5q33.1	GPX3	156	downstream	-	0.059	-	4	4	1	1	0
9:27566141:C:G	rs2120721	9	27566141	G	C	0.4911	2.619e-12	-0.0951	0.0136	1	rs2120721	2	9p21.2	C9orf72	0	intronic	-	0.05	4	2	5	1	1	1
12:64837594:A:G	rs117613577	12	64837594	G	A	0.01889	6.268e-07	-0.2196	0.0441	0.60425	rs74654358	4	12q14.2	XPOT	0	intronic	-	0.044	6	4	4	1	0	0
5:150409348:C:T	rs736775	5	150409348	C	T	0.3628	0.001272	0.0455	0.0141	0.614588	rs10463311	1	5q33.1	TNIP1	157	downstream	-	0.043	5	3	4	1	1	0
9:27490977:CT:CTT	rs577776639	9	27490977	CTT	CT	0.2664	-	-	-	0.74168	rs3849943	2	9p21.2	MOB3B	0	-	-	-	-	5	15	1	0	1

## Sheet: Table S8
Supplementary Table S8. The summary of mapped genes using three methods including positional, eQTL and chromatin interaction mapping.
ENSG	Symbol	Chr	Start	End	Type	EntrezID	HUGO	pLI	ncRVIS	posMapSNPs	eqtlMapSNPs	eqtlMapminP	eqtlMapts	ciMap	ciMapts	minGwasP	IndSigSNPs	Locus
ENSG00000086589	RBM22	5	150070356	150080669	protein_coding	55696	RBM22	0.995946	-0.739304	0	0	-	-	Yes	EP_correlation_cell_type_oneway	5.982e-08	rs10463311	1
ENSG00000211445	GPX3	5	150400124	150408554	protein_coding	2878	GPX3	0.0155826	0.488879	20	15	8.2432e-60	PsychENCODE_eQTLs:eQTLGen_cis_eQTLs	No	-	3.999e-08	rs10463311	1
ENSG00000145901	TNIP1	5	150409506	150473138	protein_coding	10318	TNIP1	0.929689	0.37663	20	20	1.5873e-49	PsychENCODE_eQTLs:eQTLGen_cis_eQTLs:GTEx/v8/Whole_Blood:GTEx/v8/Brain_Cerebellar_Hemisphere	Yes	EP_correlation_cell_type_oneway	3.999e-08	rs10463311	1
ENSG00000196743	GM2A	5	150591711	150650001	protein_coding	2760	GM2A	0.111186	1.53455	0	0	-	-	Yes	EP_correlation_cell_type_oneway	5.982e-08	rs10463311	1
ENSG00000120159	CAAP1	9	26840683	26892802	protein_coding	79886	CAAP1	0.708932	-0.482712	0	0	-	-	Yes	Adult_Cortex:Fetal_Cortex	1.998e-27	rs3849943:rs700786:rs3849943;rs10812605:rs10812605;rs2492816:rs2492816:rs2120721:rs2244606:rs2453556;rs2244606:rs2453556;rs2492816;rs2244606	2
ENSG00000137055	PLAA	9	26904081	26947461	protein_coding	9373	PLAA	0.648657	-0.44167	0	0	-	-	Yes	Fetal_Cortex	5.514e-27	rs3849943:rs700786:rs3849943;rs10812605:rs10812605;rs2492816:rs2492816	2
ENSG00000096872	IFT74	9	26947037	27062928	protein_coding	80173	IFT74	9.26889e-06	-0.450404	0	0	-	-	Yes	Fetal_Cortex	5.514e-27	rs3849943:rs700786:rs3849943;rs10812605:rs10812605;rs2492816:rs2492816	2
ENSG00000120162	MOB3B	9	27325207	27529779	protein_coding	79817	MOB3B	0.0303778	1.34091	104	33	1.59579e-14	PsychENCODE_eQTLs:eQTLGen_cis_eQTLs:GTEx/v8/Brain_Cerebellar_Hemisphere:GTEx/v8/Brain_Cerebellum	Yes	Adult_Cortex:Fetal_Cortex:Dorsolateral_Prefrontal_Cortex:Hippocampus	3.77e-30	rs147211831;rs148703839;rs10511816;rs7873548;rs12552327;rs4879515;rs4879524;rs3849943;rs142844148;rs10812605;rs139185008;rs700786;rs2492816;rs2244606;rs2453556;rs34460171;rs2120721;rs147211831:rs148703839:rs10511816:rs7873548:rs12552327:rs3849943:rs3849943;rs10812605:rs139185008:rs4879524:rs2492816;rs2244606:rs10812605;rs2492816:rs147599399:rs4879554:rs2120721:rs2244606:rs2453556;rs2244606:rs2453…	2
ENSG00000147896	IFNK	9	27524312	27526496	protein_coding	56832	IFNK	9.61085e-09	1.73772	37	1	0.000763921	PsychENCODE_eQTLs	Yes	EP_correlation_organ_oneway:Adult_Cortex:Fetal_Cortex:Dorsolateral_Prefrontal_Cortex:Hippocampus	3.77e-30	rs3849943;rs10812605;rs4879524;rs700786;rs2492816;rs2453556;rs2244606;rs2453556:rs147211831:rs148703839:rs10511816:rs7873548:rs12552327:rs3849943:rs3849943;rs10812605:rs139185008:rs4879524:rs2492816;rs2244606:rs10812605;rs2492816:rs147599399:rs4879554:rs2120721:rs2244606:rs2453556;rs2244606:rs2453556;rs2244606:rs142844148:rs2492816	2
ENSG00000147894	C9orf72	9	27546544	27573864	protein_coding	203228	C9orf72	0.000715132	0.264616	62	164	3.27170000000001e-310	PsychENCODE_eQTLs:eQTLGen_cis_eQTLs:GTEx/v8/Whole_Blood:GTEx/v8/Brain_Amygdala:GTEx/v8/Brain_Anterior_cingulate_cortex_BA24:GTEx/v8/Brain_Caudate_basal_ganglia:GTEx/v8/Brain_Cerebellar_Hemisphere:GTEx/v8/Brain_Cerebellum:GTEx/v8/Brain_Cortex:GTEx/v8/Brain_Frontal_Cortex_BA9:GTEx/v8/Brain_Hippocampus:GTEx/v8/Brain_Nucleus_accumbens_basal_ganglia:GTEx/v8/Brain_Putamen_basal_ganglia:GTEx/v8/Brain_Sp…	Yes	Adult_Cortex:Fetal_Cortex	3.77e-30	rs3849943;rs2492816;rs2244606;rs10812605;rs147599399;rs4879554;rs2120721;rs17696570;rs2453556;rs7864502;rs148703839;rs10511816;rs7873548;rs12552327;rs4879524;rs700786;rs34460171;rs147211831;rs4879515;rs142844148;rs139185008;rs147211831:rs3849943:rs700786:rs3849943;rs10812605:rs10812605;rs2492816:rs2492816:rs117204439	2
ENSG00000229117	RPL41	12	56510370	56511727	protein_coding	6171	RPL41	0.0415296	-0.78954	0	0	-	-	Yes	Fetal_Cortex	6.425e-10	rs113247976	3
ENSG00000135482	ZC3H10	12	56511943	56516278	protein_coding	84872	ZC3H10	0.79202	-0.739788	0	0	-	-	Yes	Fetal_Cortex	6.425e-10	rs113247976	3
ENSG00000139641	ESYT1	12	56512034	56538455	protein_coding	23344	ESYT1	2.14072e-07	-0.5723	0	0	-	-	Yes	Fetal_Cortex	6.425e-10	rs113247976	3
ENSG00000196465	MYL6B	12	56546040	56553431	protein_coding	140465	MYL6B	0.00373381	-0.586633	0	0	-	-	Yes	Promoter_anchored_loops	0.0001039	rs118082508	3
ENSG00000092841	MYL6	12	56551945	56557280	protein_coding	4637	MYL6	0.256616	-	0	0	-	-	Yes	Promoter_anchored_loops	0.0001039	rs118082508	3
ENSG00000257727	CNPY2	12	56703626	56710120	protein_coding	10330	CNPY2	0.0300953	-1.02131	0	1	1.5903e-05	eQTLGen_cis_eQTLs	No	-	1.261e-05	rs118082508	3
ENSG00000110944	IL23A	12	56732663	56734193	protein_coding	51561	IL23A	0.842438	-0.40264	0	0	-	-	Yes	Promoter_anchored_loops	0.0001039	rs118082508	3
ENSG00000170581	STAT2	12	56735381	56753939	protein_coding	6773	STAT2	0.0410947	-0.318375	0	7	3.7679e-08	eQTLGen_cis_eQTLs	No	-	1.968e-08	rs118082508	3
ENSG00000111602	TIMELESS	12	56810903	56843187	protein_coding	8914	TIMELESS	1.03547e-25	-0.382076	0	0	-	-	Yes	Promoter_anchored_loops	0.0001039	rs118082508	3
ENSG00000176422	SPRYD4	12	56862301	56864763	protein_coding	283377	SPRYD4	0.000589212	-0.887332	0	8	2.5134e-43	eQTLGen_cis_eQTLs:GTEx/v8/Whole_Blood	No	-	1.968e-08	rs118082508	3
ENSG00000135423	GLS2	12	56864736	56882198	protein_coding	27165	GLS2	0.000987122	-0.487383	0	0	-	-	Yes	Promoter_anchored_loops	0.0001039	rs118082508	3
ENSG00000076067	RBMS2	12	56915713	56984745	protein_coding	5939	RBMS2	0.0029148	0.334872	0	8	1.9675e-76	eQTLGen_cis_eQTLs	No	-	1.968e-08	rs118082508	3
ENSG00000076108	BAZ2A	12	56989380	57030600	protein_coding	11176	BAZ2A	1	-0.20158	0	1	1.1108e-05	eQTLGen_cis_eQTLs	Yes	Promoter_anchored_loops	1.261e-05	rs118082508	3
ENSG00000110955	ATP5B	12	57031959	57039798	protein_coding	506	ATP5B	0.991635	-0.350123	0	0	-	-	Yes	Promoter_anchored_loops	0.0001039	rs118082508	3
ENSG00000196531	NACA	12	57106212	57125412	protein_coding	4666	NACA	0.0203382	0.0287433	0	0	-	-	Yes	Promoter_anchored_loops	0.0001039	rs118082508	3
ENSG00000198056	PRIM1	12	57125380	57146157	protein_coding	5557	PRIM1	0.0268979	-0.372562	0	2	5.7114e-06	eQTLGen_cis_eQTLs	Yes	Promoter_anchored_loops	1.599e-06	rs118082508	3
ENSG00000025423	HSD17B6	12	57145945	57181574	protein_coding	8630	HSD17B6	0.381986	-0.702175	0	0	-	-	Yes	Promoter_anchored_loops	0.0001039	rs118082508	3
ENSG00000170426	SDR9C7	12	57316938	57328189	protein_coding	121214	SDR9C7	0.0135288	0.197489	3	0	-	-	No	-	1.968e-08	rs118082508	3
ENSG00000166866	MYO1A	12	57422301	57444982	protein_coding	4640	MYO1A	1.94522e-35	0.197773	1	0	-	-	No	-	9.759e-07	rs118082508	3
ENSG00000166881	TMEM194A	12	57449426	57481846	protein_coding	23306	TMEM194A	0.0290897	-0.469002	1	1	1.4691e-06	eQTLGen_cis_eQTLs	No	-	9.759e-07	rs118082508	3
ENSG00000166886	NAB2	12	57482677	57489259	protein_coding	4665	NAB2	0.987535	-	1	4	4.3311e-07	eQTLGen_cis_eQTLs	No	-	1.968e-08	rs118082508	3
ENSG00000166888	STAT6	12	57489191	57525922	protein_coding	6778	STAT6	0.100775	0.0810364	1	9	2.8199e-58	PsychENCODE_eQTLs:eQTLGen_cis_eQTLs	No	-	6.425e-10	rs118082508;rs113247976	3
ENSG00000182379	NXPH4	12	57610578	57620232	protein_coding	11247	NXPH4	0.462096	-	0	0	-	-	Yes	Promoter_anchored_loops	0.0001039	rs118082508	3
ENSG00000182199	SHMT2	12	57623110	57628718	protein_coding	6472	SHMT2	0.00748753	-0.580842	0	0	-	-	Yes	Adult_Cortex:Fetal_Cortex	6.425e-10	rs113247976	3
ENSG00000185633	NDUFA4L2	12	57628686	57634498	protein_coding	56901	NDUFA4L2	0.0142524	-0.606702	0	0	-	-	Yes	Promoter_anchored_loops:Adult_Cortex:Fetal_Cortex	6.425e-10	rs118082508:rs113247976	3
ENSG00000185482	STAC3	12	57637236	57644976	protein_coding	246329	STAC3	0.0048783	-0.547675	0	0	-	-	Yes	Fetal_Cortex	6.425e-10	rs113247976	3
ENSG00000166986	MARS	12	57869228	57911352	protein_coding	4141	MARS	2.73685e-12	-0.447643	0	1	1.2932e-06	eQTLGen_cis_eQTLs	No	-	6.425e-10	rs113247976	3
ENSG00000175197	DDIT3	12	57910371	57914300	protein_coding	1649	DDIT3	0.515502	-0.342173	0	1	1.4042e-09	eQTLGen_cis_eQTLs	No	-	6.425e-10	rs113247976	3
ENSG00000155980	KIF5A	12	57943781	57980415	protein_coding	3798	KIF5A	0.99998	-0.906161	1	0	-	-	No	-	6.425e-10	rs113247976	3
ENSG00000166908	PIP4K2C	12	57984957	57997198	protein_coding	79837	PIP4K2C	0.0133787	-0.691827	1	0	-	-	No	-	6.425e-10	rs113247976	3
ENSG00000135454	B4GALNT1	12	58017193	58027138	protein_coding	2583	B4GALNT1	0.0560738	-0.483092	0	0	-	-	Yes	Adult_Cortex:Fetal_Cortex	6.425e-10	rs113247976	3
ENSG00000135439	AGAP2	12	58118980	58135940	protein_coding	116986	AGAP2	0.999219	-	0	0	-	-	Yes	Promoter_anchored_loops:Adult_Cortex:Fetal_Cortex	6.425e-10	rs113247976	3
ENSG00000135452	TSPAN31	12	58131796	58143994	protein_coding	6302	TSPAN31	0.327259	0.149905	0	0	-	-	Yes	Promoter_anchored_loops:Adult_Cortex:Fetal_Cortex	6.425e-10	rs113247976	3
ENSG00000123427	METTL21B	12	58165275	58176324	protein_coding	25895	METTL21B	0.00509294	-0.79524	0	5	1.096e-31	eQTLGen_cis_eQTLs	No	-	6.425e-10	rs118082508;rs113247976;rs142321490	3
ENSG00000166896	XRCC6BP1	12	58335324	58351052	protein_coding	91419	XRCC6BP1	0.00463367	-	0	2	6.3646e-18	eQTLGen_cis_eQTLs	No	-	6.425e-10	rs113247976;rs142321490	3
ENSG00000177990	DPY19L2	12	63952693	64062719	protein_coding	283417	DPY19L2	7.0294e-05	1.37324	0	0	-	-	Yes	Promoter_anchored_loops	8.392e-09	rs74654358	4
ENSG00000185306	C12orf56	12	64660217	64784972	protein_coding	115749	C12orf56	2.90933e-11	-0.257574	2	0	-	-	No	-	2.528e-08	rs74654358	4
ENSG00000184575	XPOT	12	64798130	64844907	protein_coding	11260	XPOT	0.997934	-0.449524	2	0	-	-	No	-	8.392e-09	rs74654358	4
ENSG00000183735	TBK1	12	64845660	64895888	protein_coding	29110	TBK1	0.995097	-0.430854	3	0	-	-	No	-	4.658e-09	rs74654358	4
ENSG00000268028	AC025262.1	12	65090189	65090329	protein_coding	-	-	-	-	0	0	-	-	Yes	Promoter_anchored_loops:Hippocampus	3.663e-08	rs73124200	4
ENSG00000174106	LEMD3	12	65563351	65642107	protein_coding	23592	LEMD3	0.998968	-0.755533	0	5	2.9277e-09	eQTLGen_cis_eQTLs	No	-	4.658e-09	rs74654358;rs73124200	4
ENSG00000130477	UNC13A	19	17712137	17799401	protein_coding	23025	UNC13A	0.999987	1.77626	11	0	-	-	No	-	3.916e-15	rs12973192;rs12975883	5
ENSG00000160214	RRP1	21	45209394	45225174	protein_coding	8568	RRP1	0.00185041	0.536353	0	1	6.59397e-06	GTEx/v8/Brain_Cerebellar_Hemisphere	No	-	1.848e-14	rs75087725	6
ENSG00000160216	AGPAT3	21	45285067	45406417	protein_coding	56894	AGPAT3	0.994455	-0.97772	0	0	-	-	Yes	Adult_Cortex	1.848e-14	rs75087725	6
ENSG00000160218	TRAPPC10	21	45432200	45526433	protein_coding	7109	TRAPPC10	0.999999	-0.672293	0	0	-	-	Yes	Adult_Cortex	1.848e-14	rs75087725	6
ENSG00000241945	PWP2	21	45527171	45551063	protein_coding	5822	PWP2	0.875423	-	0	0	-	-	Yes	Adult_Cortex	1.848e-14	rs75087725	6
ENSG00000141959	PFKL	21	45719934	45747259	protein_coding	5211	PFKL	3.68287e-10	-	1	1	1.3235e-08	eQTLGen_cis_eQTLs	No	-	1.848e-14	rs75087725	6
ENSG00000160226	C21orf2	21	45748827	45759285	protein_coding	755	C21orf2	0.0135304	0.633986	1	1	2.9104e-22	eQTLGen_cis_eQTLs	No	-	1.848e-14	rs75087725	6

## Sheet: Table S9
Supplementary Table S9. Significant eQTLs for SNPs associated with ALS (eQTL mapping).
uniqID	db	Tissue	gene	testedAllele	p	signed_stats	FDR	RiskIncAllele	alignedDirection	chr	pos	symbol	eqtlMapFilt
5:150405395:C:T	PsychENCODE	PsychENCODE_eQTLs	ENSG00000211445	C	1.52498e-23	0.146038	1.06804e-20	T	-	5	150405395	GPX3	1
5:150408711:C:T	PsychENCODE	PsychENCODE_eQTLs	ENSG00000211445	T	8.9206e-22	0.130805	5.58806e-19	C	-	5	150408711	GPX3	1
5:150409348:C:T	PsychENCODE	PsychENCODE_eQTLs	ENSG00000211445	C	6.56715e-22	0.138251	4.15263e-19	T	-	5	150409348	GPX3	1
5:150410835:C:T	PsychENCODE	PsychENCODE_eQTLs	ENSG00000145901	T	8.49993e-08	0.063244	1.37014e-05	C	-	5	150410835	TNIP1	1
5:150410835:C:T	PsychENCODE	PsychENCODE_eQTLs	ENSG00000211445	T	2.33177e-21	0.140719	1.42072e-18	C	-	5	150410835	GPX3	1
5:150414960:A:C	PsychENCODE	PsychENCODE_eQTLs	ENSG00000145901	C	0.000463306	0.0531528	0.0310399	A	-	5	150414960	TNIP1	1
5:150414960:A:C	PsychENCODE	PsychENCODE_eQTLs	ENSG00000211445	C	1.2643e-16	0.157957	5.37942e-14	A	-	5	150414960	GPX3	1
5:150415651:C:T	PsychENCODE	PsychENCODE_eQTLs	ENSG00000145901	T	0.000277743	0.0532513	0.0202468	C	-	5	150415651	TNIP1	1
5:150415651:C:T	PsychENCODE	PsychENCODE_eQTLs	ENSG00000211445	T	4.13221e-18	0.159579	1.9792e-15	C	-	5	150415651	GPX3	1
9:27465413:A:G	PsychENCODE	PsychENCODE_eQTLs	ENSG00000147894	G	8.44425e-05	0.130793	0.00726728	G	+	9	27465413	C9orf72	1
9:27466680:C:T	PsychENCODE	PsychENCODE_eQTLs	ENSG00000147894	T	9.95247e-16	0.0915237	3.93939e-13	T	+	9	27466680	C9orf72	1
9:27466684:A:G	PsychENCODE	PsychENCODE_eQTLs	ENSG00000147894	G	0.000148477	0.0435666	0.011863	G	+	9	27466684	C9orf72	1
9:27466817:C:G	PsychENCODE	PsychENCODE_eQTLs	ENSG00000147894	C	1.48624e-12	0.0804785	4.38455e-10	C	+	9	27466817	C9orf72	1
9:27469573:A:C	PsychENCODE	PsychENCODE_eQTLs	ENSG00000147894	A	3.95887e-21	0.114722	2.37271e-18	A	+	9	27469573	C9orf72	1
9:27483420:A:G	PsychENCODE	PsychENCODE_eQTLs	ENSG00000147894	A	9.89183e-28	-0.128151	8.68784e-25	G	+	9	27483420	C9orf72	1
9:27484371:C:G	PsychENCODE	PsychENCODE_eQTLs	ENSG00000147894	C	1.88235e-18	0.11332	9.27877e-16	C	+	9	27484371	C9orf72	1
9:27486172:C:G	PsychENCODE	PsychENCODE_eQTLs	ENSG00000147894	G	3.39636e-18	0.112513	1.63944e-15	G	+	9	27486172	C9orf72	1
9:27487221:C:T	PsychENCODE	PsychENCODE_eQTLs	ENSG00000147894	C	8.48045e-25	-0.114471	6.36268e-22	T	+	9	27487221	C9orf72	1
9:27489693:A:G	PsychENCODE	PsychENCODE_eQTLs	ENSG00000147894	A	9.78883e-20	0.127951	5.29701e-17	A	+	9	27489693	C9orf72	1
9:27490296:C:T	PsychENCODE	PsychENCODE_eQTLs	ENSG00000147894	C	1.7832e-18	0.112492	8.8075e-16	C	+	9	27490296	C9orf72	1
9:27490332:G:T	PsychENCODE	PsychENCODE_eQTLs	ENSG00000147894	G	1.07187e-24	-0.113475	7.98953e-22	T	+	9	27490332	C9orf72	1
9:27491104:A:G	PsychENCODE	PsychENCODE_eQTLs	ENSG00000147894	G	2.08044e-16	0.112212	8.69813e-14	G	+	9	27491104	C9orf72	1
9:27491262:A:C	PsychENCODE	PsychENCODE_eQTLs	ENSG00000147894	C	1.03126e-20	-0.106087	5.98578e-18	A	+	9	27491262	C9orf72	1
9:27491397:A:G	PsychENCODE	PsychENCODE_eQTLs	ENSG00000147894	A	1.10263e-24	-0.113424	8.21376e-22	G	+	9	27491397	C9orf72	1
9:27492522:A:T	PsychENCODE	PsychENCODE_eQTLs	ENSG00000147894	A	1.77002e-18	0.112475	8.74441e-16	A	+	9	27492522	C9orf72	1
9:27492934:C:T	PsychENCODE	PsychENCODE_eQTLs	ENSG00000147894	T	1.78616e-18	0.112458	8.82166e-16	T	+	9	27492934	C9orf72	1
9:27493063:C:T	PsychENCODE	PsychENCODE_eQTLs	ENSG00000147894	T	8.50386e-20	0.128032	4.62193e-17	T	+	9	27493063	C9orf72	1
9:27493409:C:T	PsychENCODE	PsychENCODE_eQTLs	ENSG00000147894	T	3.04113e-18	0.111696	1.47433e-15	T	+	9	27493409	C9orf72	1
9:27494674:G:T	PsychENCODE	PsychENCODE_eQTLs	ENSG00000147894	T	1.0227e-24	-0.113475	7.63422e-22	G	+	9	27494674	C9orf72	1
9:27495362:A:T	PsychENCODE	PsychENCODE_eQTLs	ENSG00000147894	T	4.36196e-16	-0.0887561	1.77754e-13	A	+	9	27495362	C9orf72	1
9:27495572:A:C	PsychENCODE	PsychENCODE_eQTLs	ENSG00000147894	A	1.11127e-24	-0.113385	8.27634e-22	C	+	9	27495572	C9orf72	1
9:27497621:C:T	PsychENCODE	PsychENCODE_eQTLs	ENSG00000147894	C	2.17679e-18	0.111934	1.06786e-15	C	+	9	27497621	C9orf72	1
9:27499627:A:C	PsychENCODE	PsychENCODE_eQTLs	ENSG00000147894	A	2.41528e-18	0.111859	1.18073e-15	A	+	9	27499627	C9orf72	1
9:27502005:A:G	PsychENCODE	PsychENCODE_eQTLs	ENSG00000147894	G	2.6679e-17	0.10804	1.19842e-14	G	+	9	27502005	C9orf72	1
9:27503506:A:T	PsychENCODE	PsychENCODE_eQTLs	ENSG00000147894	A	4.17187e-17	0.107292	1.8442e-14	A	+	9	27503506	C9orf72	1
9:27505639:A:G	PsychENCODE	PsychENCODE_eQTLs	ENSG00000147894	G	5.48042e-19	0.114055	2.81548e-16	G	+	9	27505639	C9orf72	1
9:27506051:A:G	PsychENCODE	PsychENCODE_eQTLs	ENSG00000147894	A	2.27685e-25	-0.115261	1.76165e-22	G	+	9	27506051	C9orf72	1
9:27507804:A:G	PsychENCODE	PsychENCODE_eQTLs	ENSG00000147894	G	1.48609e-21	0.118931	9.17487e-19	G	+	9	27507804	C9orf72	1
9:27507836:C:T	PsychENCODE	PsychENCODE_eQTLs	ENSG00000147894	T	2.87011e-25	-0.114936	2.20816e-22	C	+	9	27507836	C9orf72	1
9:27508489:C:T	PsychENCODE	PsychENCODE_eQTLs	ENSG00000120162	T	0.000244636	-0.039269	0.0181853	T	-	9	27508489	MOB3B	1
9:27508489:C:T	PsychENCODE	PsychENCODE_eQTLs	ENSG00000147894	T	1.46052e-25	0.125476	1.14272e-22	T	+	9	27508489	C9orf72	1
9:27509635:A:G	PsychENCODE	PsychENCODE_eQTLs	ENSG00000147894	A	1.26932e-21	0.11895	7.87093e-19	A	+	9	27509635	C9orf72	1
9:27509870:A:G	PsychENCODE	PsychENCODE_eQTLs	ENSG00000147894	A	1.29965e-21	0.118901	8.05387e-19	A	+	9	27509870	C9orf72	1
9:27509945:A:G	PsychENCODE	PsychENCODE_eQTLs	ENSG00000147894	G	1.32593e-21	0.118863	8.21245e-19	G	+	9	27509945	C9orf72	1
9:27511151:A:G	PsychENCODE	PsychENCODE_eQTLs	ENSG00000120162	G	0.000244399	-0.03922	0.0181704	G	-	9	27511151	MOB3B	1
9:27511151:A:G	PsychENCODE	PsychENCODE_eQTLs	ENSG00000147894	G	1.17258e-25	0.12555	9.22025e-23	G	+	9	27511151	C9orf72	1
9:27513298:A:G	PsychENCODE	PsychENCODE_eQTLs	ENSG00000147894	A	1.82904e-20	0.11864	1.04276e-17	A	+	9	27513298	C9orf72	1
9:27513716:C:G	PsychENCODE	PsychENCODE_eQTLs	ENSG00000120162	C	0.000292607	-0.038762	0.0211572	C	-	9	27513716	MOB3B	1
9:27513716:C:G	PsychENCODE	PsychENCODE_eQTLs	ENSG00000147894	C	5.5253e-26	0.126481	4.4254e-23	C	+	9	27513716	C9orf72	1
9:27514318:A:T	PsychENCODE	PsychENCODE_eQTLs	ENSG00000147894	A	2.22102e-25	-0.114906	1.71953e-22	T	+	9	27514318	C9orf72	1
9:27514323:A:G	PsychENCODE	PsychENCODE_eQTLs	ENSG00000147894	A	4.39177e-22	0.121049	2.80721e-19	A	+	9	27514323	C9orf72	1
9:27514962:G:T	PsychENCODE	PsychENCODE_eQTLs	ENSG00000147894	T	2.75441e-25	-0.114422	2.12129e-22	G	+	9	27514962	C9orf72	1
9:27515194:C:G	PsychENCODE	PsychENCODE_eQTLs	ENSG00000147894	C	4.37884e-22	0.12049	2.79921e-19	C	+	9	27515194	C9orf72	1
9:27515794:G:T	PsychENCODE	PsychENCODE_eQTLs	ENSG00000120162	T	0.000289779	-0.0387447	0.020985	T	-	9	27515794	MOB3B	1
9:27515794:G:T	PsychENCODE	PsychENCODE_eQTLs	ENSG00000147894	T	6.21614e-26	0.12621	4.96389e-23	T	+	9	27515794	C9orf72	1
9:27516436:C:G	PsychENCODE	PsychENCODE_eQTLs	ENSG00000120162	G	0.000422346	-0.0376779	0.0287575	G	-	9	27516436	MOB3B	1
9:27516436:C:G	PsychENCODE	PsychENCODE_eQTLs	ENSG00000147894	G	3.57422e-26	0.126748	2.89419e-23	G	+	9	27516436	C9orf72	1
9:27517635:C:G	PsychENCODE	PsychENCODE_eQTLs	ENSG00000120162	C	0.000406734	0.034186	0.0278723	G	-	9	27517635	MOB3B	1
9:27517635:C:G	PsychENCODE	PsychENCODE_eQTLs	ENSG00000147894	C	1.94304e-24	-0.110705	1.42879e-21	G	+	9	27517635	C9orf72	1
9:27519693:C:T	PsychENCODE	PsychENCODE_eQTLs	ENSG00000147894	T	6.42411e-27	-0.12317	5.41087e-24	C	+	9	27519693	C9orf72	1
9:27520508:A:G	PsychENCODE	PsychENCODE_eQTLs	ENSG00000147894	G	1.34705e-19	0.116448	7.22381e-17	G	+	9	27520508	C9orf72	1
9:27521908:A:T	PsychENCODE	PsychENCODE_eQTLs	ENSG00000147894	A	1.58639e-20	0.11914	9.08452e-18	A	+	9	27521908	C9orf72	1
9:27522925:A:T	PsychENCODE	PsychENCODE_eQTLs	ENSG00000147894	T	0.000132236	0.0431661	0.0107323	T	+	9	27522925	C9orf72	1
9:27523082:C:G	PsychENCODE	PsychENCODE_eQTLs	ENSG00000147894	G	9.67582e-21	0.126963	5.6273e-18	G	+	9	27523082	C9orf72	1
9:27525221:C:G	PsychENCODE	PsychENCODE_eQTLs	ENSG00000147894	C	2.34095e-19	-0.104452	1.23457e-16	G	+	9	27525221	C9orf72	1
9:27526047:C:T	PsychENCODE	PsychENCODE_eQTLs	ENSG00000147894	T	4.20076e-20	0.117735	2.33495e-17	T	+	9	27526047	C9orf72	1
9:27527479:A:T	PsychENCODE	PsychENCODE_eQTLs	ENSG00000147894	T	8.12908e-48	-0.146887	1.65101e-44	A	+	9	27527479	C9orf72	1
9:27528294:C:T	PsychENCODE	PsychENCODE_eQTLs	ENSG00000147894	C	1.54641e-55	-0.160095	4.03374e-52	T	+	9	27528294	C9orf72	1
9:27529820:A:G	PsychENCODE	PsychENCODE_eQTLs	ENSG00000147894	A	4.5062e-49	-0.148374	9.58228e-46	G	+	9	27529820	C9orf72	1
9:27530467:C:G	PsychENCODE	PsychENCODE_eQTLs	ENSG00000147894	G	4.72152e-49	-0.148411	1.00304e-45	C	+	9	27530467	C9orf72	1
9:27535342:C:T	PsychENCODE	PsychENCODE_eQTLs	ENSG00000147894	C	4.5049e-17	0.10995	1.98584e-14	C	+	9	27535342	C9orf72	1
9:27536894:A:T	PsychENCODE	PsychENCODE_eQTLs	ENSG00000147894	A	3.11961e-17	0.110634	1.39388e-14	A	+	9	27536894	C9orf72	1
9:27538948:A:G	PsychENCODE	PsychENCODE_eQTLs	ENSG00000147894	G	1.40253e-07	-0.0595203	2.1812e-05	A	+	9	27538948	C9orf72	1
9:27541041:C:T	PsychENCODE	PsychENCODE_eQTLs	ENSG00000120162	T	0.000619358	0.0319655	0.0393582	C	-	9	27541041	MOB3B	1
9:27541041:C:T	PsychENCODE	PsychENCODE_eQTLs	ENSG00000147894	T	5.3016e-60	-0.166355	1.57828e-56	C	+	9	27541041	C9orf72	1
9:27545467:C:T	PsychENCODE	PsychENCODE_eQTLs	ENSG00000147894	T	1.86923e-21	0.128025	1.14663e-18	T	+	9	27545467	C9orf72	1
9:27545960:A:C	PsychENCODE	PsychENCODE_eQTLs	ENSG00000147894	A	2.80637e-21	0.127568	1.70028e-18	A	+	9	27545960	C9orf72	1
9:27546275:A:G	PsychENCODE	PsychENCODE_eQTLs	ENSG00000147894	G	3.30507e-08	0.0598365	5.6864e-06	A	-	9	27546275	C9orf72	1
9:27548935:G:T	PsychENCODE	PsychENCODE_eQTLs	ENSG00000147894	G	4.65531e-05	-0.0442914	0.00430532	G	-	9	27548935	C9orf72	1
9:27551040:C:T	PsychENCODE	PsychENCODE_eQTLs	ENSG00000147894	T	1.08345e-21	0.128525	6.74915e-19	T	+	9	27551040	C9orf72	1
9:27554188:G:T	PsychENCODE	PsychENCODE_eQTLs	ENSG00000147894	G	3.15021e-10	0.0679366	7.13807e-08	T	-	9	27554188	C9orf72	1
9:27555836:C:T	PsychENCODE	PsychENCODE_eQTLs	ENSG00000147894	T	1.8452e-05	-0.0446079	0.00189211	C	+	9	27555836	C9orf72	1
9:27557537:C:T	PsychENCODE	PsychENCODE_eQTLs	ENSG00000147894	C	8.69576e-25	0.132967	6.52028e-22	C	+	9	27557537	C9orf72	1
9:27558437:C:T	PsychENCODE	PsychENCODE_eQTLs	ENSG00000147894	C	5.13852e-05	0.148602	0.00469616	C	+	9	27558437	C9orf72	1
9:27559721:C:T	PsychENCODE	PsychENCODE_eQTLs	ENSG00000147894	C	7.91571e-25	0.133489	5.94827e-22	C	+	9	27559721	C9orf72	1
9:27562233:C:T	PsychENCODE	PsychENCODE_eQTLs	ENSG00000147894	C	0.000148944	0.0410405	0.0118953	T	-	9	27562233	C9orf72	1
9:27562293:A:T	PsychENCODE	PsychENCODE_eQTLs	ENSG00000147894	A	0.000139094	0.041247	0.0112135	T	-	9	27562293	C9orf72	1
9:27562881:C:T	PsychENCODE	PsychENCODE_eQTLs	ENSG00000147894	C	2.8904e-08	0.0605478	5.0153e-06	T	-	9	27562881	C9orf72	1
9:27563755:A:C	PsychENCODE	PsychENCODE_eQTLs	ENSG00000147894	C	7.45791e-23	0.129866	5.00749e-20	C	+	9	27563755	C9orf72	1
9:27565105:A:G	PsychENCODE	PsychENCODE_eQTLs	ENSG00000147894	A	4.06563e-63	0.178788	1.32034e-59	A	+	9	27565105	C9orf72	1
9:27567635:G:T	PsychENCODE	PsychENCODE_eQTLs	ENSG00000147894	T	2.94941e-13	-0.0774664	9.32513e-11	G	+	9	27567635	C9orf72	1
9:27568817:A:G	PsychENCODE	PsychENCODE_eQTLs	ENSG00000147894	G	1.01596e-22	0.132199	6.75523e-20	G	+	9	27568817	C9orf72	1
9:27569188:C:T	PsychENCODE	PsychENCODE_eQTLs	ENSG00000147894	C	1.58013e-13	-0.0781608	5.12048e-11	T	+	9	27569188	C9orf72	1
9:27569572:C:T	PsychENCODE	PsychENCODE_eQTLs	ENSG00000147894	T	2.46402e-13	-0.077683	7.84436e-11	C	+	9	27569572	C9orf72	1
9:27571458:A:C	PsychENCODE	PsychENCODE_eQTLs	ENSG00000147894	A	2.20022e-13	-0.0778488	7.03711e-11	C	+	9	27571458	C9orf72	1
9:27574515:C:T	PsychENCODE	PsychENCODE_eQTLs	ENSG00000120162	T	0.00062644	-0.0402056	0.0397237	T	-	9	27574515	MOB3B	1
9:27574515:C:T	PsychENCODE	PsychENCODE_eQTLs	ENSG00000147894	T	1.33709e-23	0.132184	9.39691e-21	T	+	9	27574515	C9orf72	1
9:27575463:C:T	PsychENCODE	PsychENCODE_eQTLs	ENSG00000147894	C	3.13969e-44	0.152603	5.59823e-41	C	+	9	27575463	C9orf72	1
9:27576267:C:G	PsychENCODE	PsychENCODE_eQTLs	ENSG00000147894	C	3.23958e-41	0.148217	5.15789e-38	C	+	9	27576267	C9orf72	1
9:27577611:A:G	PsychENCODE	PsychENCODE_eQTLs	ENSG00000147894	G	4.09096e-28	0.120865	3.66245e-25	G	+	9	27577611	C9orf72	1
9:27578077:A:G	PsychENCODE	PsychENCODE_eQTLs	ENSG00000147894	A	1.20712e-30	0.128003	1.2248e-27	A	+	9	27578077	C9orf72	1
9:27578647:A:C	PsychENCODE	PsychENCODE_eQTLs	ENSG00000120162	A	0.000769788	-0.0414041	0.0469202	A	-	9	27578647	MOB3B	1
9:27578647:A:C	PsychENCODE	PsychENCODE_eQTLs	ENSG00000147894	A	4.06559e-15	0.109295	1.52523e-12	A	+	9	27578647	C9orf72	1
9:27578935:G:T	PsychENCODE	PsychENCODE_eQTLs	ENSG00000147894	G	1.43627e-36	0.139082	1.91108e-33	G	+	9	27578935	C9orf72	1
9:27581249:A:G	PsychENCODE	PsychENCODE_eQTLs	ENSG00000147894	A	1.80476e-36	0.136771	2.39237e-33	A	+	9	27581249	C9orf72	1
9:27581249:A:G	PsychENCODE	PsychENCODE_eQTLs	ENSG00000147896	A	0.000763921	-0.0538365	0.046632	A	-	9	27581249	IFNK	1
9:27584059:C:G	PsychENCODE	PsychENCODE_eQTLs	ENSG00000147894	C	1.73451e-17	0.167259	7.90631e-15	C	+	9	27584059	C9orf72	1
9:27586454:A:G	PsychENCODE	PsychENCODE_eQTLs	ENSG00000147894	G	1.83175e-19	0.102062	9.73378e-17	G	+	9	27586454	C9orf72	1
9:27586615:A:G	PsychENCODE	PsychENCODE_eQTLs	ENSG00000147894	A	1.25122e-44	0.149862	2.27456e-41	A	+	9	27586615	C9orf72	1
9:27591126:A:T	PsychENCODE	PsychENCODE_eQTLs	ENSG00000147894	A	1.11847e-14	0.170447	4.04121e-12	A	+	9	27591126	C9orf72	1
9:27593175:A:T	PsychENCODE	PsychENCODE_eQTLs	ENSG00000147894	T	4.46245e-07	0.0786405	6.37022e-05	T	+	9	27593175	C9orf72	1
9:27593316:A:G	PsychENCODE	PsychENCODE_eQTLs	ENSG00000147894	A	1.76331e-06	0.0739355	0.000225509	A	+	9	27593316	C9orf72	1
9:27593984:C:T	PsychENCODE	PsychENCODE_eQTLs	ENSG00000147894	T	1.96651e-06	0.0738062	0.000249145	T	+	9	27593984	C9orf72	1
9:27594491:G:T	PsychENCODE	PsychENCODE_eQTLs	ENSG00000147894	T	2.37801e-14	0.168979	8.33905e-12	T	+	9	27594491	C9orf72	1
12:57222611:C:T	PsychENCODE	PsychENCODE_eQTLs	ENSG00000166888	C	0.000399041	0.180887	0.0274322	C	+	12	57222611	STAT6	1
12:57254456:G:T	PsychENCODE	PsychENCODE_eQTLs	ENSG00000166888	G	0.000145774	0.191107	0.0116772	G	+	12	57254456	STAT6	1
12:57263763:C:T	PsychENCODE	PsychENCODE_eQTLs	ENSG00000166888	T	0.00013589	0.192023	0.0109897	T	+	12	57263763	STAT6	1
12:57319588:A:G	PsychENCODE	PsychENCODE_eQTLs	ENSG00000166888	A	0.000164132	0.195352	0.0129294	A	+	12	57319588	STAT6	1
12:57436052:C:T	PsychENCODE	PsychENCODE_eQTLs	ENSG00000166888	C	2.93577e-07	0.254247	4.32804e-05	C	+	12	57436052	STAT6	1
5:150401796:A:G	eQTLGen	eQTLGen_cis_eQTLs	ENSG00000145901	A	3.8766e-34	-12.182	0	A	-	5	150401796	TNIP1	1
5:150401796:A:G	eQTLGen	eQTLGen_cis_eQTLs	ENSG00000211445	A	4.0452e-16	8.1372	0	A	+	5	150401796	GPX3	1
5:150401891:A:C	eQTLGen	eQTLGen_cis_eQTLs	ENSG00000145901	A	7.1176e-45	-14.0555	0	A	-	5	150401891	TNIP1	1
5:150401891:A:C	eQTLGen	eQTLGen_cis_eQTLs	ENSG00000211445	A	1.4471e-55	15.7029	0	A	+	5	150401891	GPX3	1
5:150402334:C:T	eQTLGen	eQTLGen_cis_eQTLs	ENSG00000145901	C	3.018e-34	-12.2023	0	C	-	5	150402334	TNIP1	1
5:150402334:C:T	eQTLGen	eQTLGen_cis_eQTLs	ENSG00000211445	C	4.8499e-16	8.1153	0	C	+	5	150402334	GPX3	1
5:150402490:C:G	eQTLGen	eQTLGen_cis_eQTLs	ENSG00000145901	G	9.6497e-08	-5.333	0.000339367	G	-	5	150402490	TNIP1	1
5:150402570:A:G	eQTLGen	eQTLGen_cis_eQTLs	ENSG00000145901	A	4.7166e-47	-14.4063	0	A	-	5	150402570	TNIP1	1
5:150402570:A:G	eQTLGen	eQTLGen_cis_eQTLs	ENSG00000211445	A	2.2693e-57	15.9644	0	A	+	5	150402570	GPX3	1
5:150402940:A:G	eQTLGen	eQTLGen_cis_eQTLs	ENSG00000145901	A	1.646e-46	-14.3196	0	A	-	5	150402940	TNIP1	1
5:150402940:A:G	eQTLGen	eQTLGen_cis_eQTLs	ENSG00000211445	A	1.6326e-56	15.8408	0	A	+	5	150402940	GPX3	1
5:150403011:A:G	eQTLGen	eQTLGen_cis_eQTLs	ENSG00000145901	A	3.4294e-47	-14.4283	0	A	-	5	150403011	TNIP1	1
5:150403011:A:G	eQTLGen	eQTLGen_cis_eQTLs	ENSG00000211445	A	1.3195e-57	15.9982	0	A	+	5	150403011	GPX3	1
5:150404096:A:G	eQTLGen	eQTLGen_cis_eQTLs	ENSG00000145901	A	1.9526e-47	-14.467	0	A	-	5	150404096	TNIP1	1
5:150404096:A:G	eQTLGen	eQTLGen_cis_eQTLs	ENSG00000211445	A	3.8571e-58	16.0745	0	A	+	5	150404096	GPX3	1
5:150404383:G:T	eQTLGen	eQTLGen_cis_eQTLs	ENSG00000145901	G	1.0677e-07	-5.3147	0.00035786	G	-	5	150404383	TNIP1	1
5:150405395:C:T	eQTLGen	eQTLGen_cis_eQTLs	ENSG00000145901	T	8.2306e-08	-5.3619	0.00032727	T	-	5	150405395	TNIP1	1
5:150407456:C:T	eQTLGen	eQTLGen_cis_eQTLs	ENSG00000145901	T	3.6779e-48	-14.5814	0	T	-	5	150407456	TNIP1	1
5:150407456:C:T	eQTLGen	eQTLGen_cis_eQTLs	ENSG00000211445	T	1.4813e-58	16.1337	0	T	+	5	150407456	GPX3	1
5:150408711:C:T	eQTLGen	eQTLGen_cis_eQTLs	ENSG00000145901	C	8.1399e-08	-5.3639	0.000327332	C	-	5	150408711	TNIP1	1
5:150409348:C:T	eQTLGen	eQTLGen_cis_eQTLs	ENSG00000145901	T	4.5772e-08	-5.467	0.000177384	T	-	5	150409348	TNIP1	1
5:150410135:A:G	eQTLGen	eQTLGen_cis_eQTLs	ENSG00000145901	G	1.4111e-07	-5.2637	0.000469454	G	-	5	150410135	TNIP1	1
5:150410835:C:T	eQTLGen	eQTLGen_cis_eQTLs	ENSG00000145901	C	1.8041e-36	-12.6123	0	C	-	5	150410835	TNIP1	1
5:150410835:C:T	eQTLGen	eQTLGen_cis_eQTLs	ENSG00000211445	C	4.8519e-18	8.6569	0	C	+	5	150410835	GPX3	1
5:150410894:C:T	eQTLGen	eQTLGen_cis_eQTLs	ENSG00000145901	T	4.3751e-08	-5.475	0.000164807	T	-	5	150410894	TNIP1	1
5:150413406:A:C	eQTLGen	eQTLGen_cis_eQTLs	ENSG00000145901	A	2.909e-45	-14.1187	0	A	-	5	150413406	TNIP1	1
5:150413406:A:C	eQTLGen	eQTLGen_cis_eQTLs	ENSG00000211445	A	1.6416e-55	15.695	0	A	+	5	150413406	GPX3	1
5:150414960:A:C	eQTLGen	eQTLGen_cis_eQTLs	ENSG00000145901	A	1.5873e-49	-14.7945	0	A	-	5	150414960	TNIP1	1
5:150414960:A:C	eQTLGen	eQTLGen_cis_eQTLs	ENSG00000211445	A	8.2432e-60	16.311	0	A	+	5	150414960	GPX3	1
5:150415338:C:T	eQTLGen	eQTLGen_cis_eQTLs	ENSG00000145901	C	4.0651e-08	-5.4879	0.000158559	C	-	5	150415338	TNIP1	1
5:150415651:C:T	eQTLGen	eQTLGen_cis_eQTLs	ENSG00000145901	C	1.173e-48	-14.6593	0	C	-	5	150415651	TNIP1	1
5:150415651:C:T	eQTLGen	eQTLGen_cis_eQTLs	ENSG00000211445	C	1.0851e-59	16.2942	0	C	+	5	150415651	GPX3	1
9:27436084:A:C	eQTLGen	eQTLGen_cis_eQTLs	ENSG00000147894	A	1.0204e-05	4.4128	0.0287218	A	+	9	27436084	C9orf72	1
9:27465413:A:G	eQTLGen	eQTLGen_cis_eQTLs	ENSG00000147894	G	3.8081e-19	8.9426	0	G	+	9	27465413	C9orf72	1
9:27466680:C:T	eQTLGen	eQTLGen_cis_eQTLs	ENSG00000147894	T	1.9535e-124	23.726	0	T	+	9	27466680	C9orf72	1
9:27466684:A:G	eQTLGen	eQTLGen_cis_eQTLs	ENSG00000120162	A	8.0069e-06	4.4651	0.0227058	G	-	9	27466684	MOB3B	1
9:27466684:A:G	eQTLGen	eQTLGen_cis_eQTLs	ENSG00000147894	A	3.5848e-29	-11.2113	0	G	+	9	27466684	C9orf72	1
9:27466817:C:G	eQTLGen	eQTLGen_cis_eQTLs	ENSG00000147894	C	1.8648e-105	21.8102	0	C	+	9	27466817	C9orf72	1
9:27467763:A:G	eQTLGen	eQTLGen_cis_eQTLs	ENSG00000120162	G	5.9985e-09	5.8169	4.51992e-05	A	-	9	27467763	MOB3B	1
9:27467763:A:G	eQTLGen	eQTLGen_cis_eQTLs	ENSG00000147894	G	7.1185e-23	-9.846	0	A	+	9	27467763	C9orf72	1
9:27468461:A:C	eQTLGen	eQTLGen_cis_eQTLs	ENSG00000147894	A	1.4727e-121	23.4454	0	A	+	9	27468461	C9orf72	1
9:27469573:A:C	eQTLGen	eQTLGen_cis_eQTLs	ENSG00000147894	A	6.5389e-184	28.9209	0	A	+	9	27469573	C9orf72	1
9:27482235:C:T	eQTLGen	eQTLGen_cis_eQTLs	ENSG00000147894	T	4.928e-29	11.1832	0	T	+	9	27482235	C9orf72	1
9:27483420:A:G	eQTLGen	eQTLGen_cis_eQTLs	ENSG00000147894	A	1.521e-185	-29.0503	0	G	+	9	27483420	C9orf72	1
9:27484371:C:G	eQTLGen	eQTLGen_cis_eQTLs	ENSG00000147894	C	2.5297e-133	24.5719	0	C	+	9	27484371	C9orf72	1
9:27484496:A:G	eQTLGen	eQTLGen_cis_eQTLs	ENSG00000147894	G	8.7264e-196	-29.8501	0	A	+	9	27484496	C9orf72	1
9:27484911:A:G	eQTLGen	eQTLGen_cis_eQTLs	ENSG00000147894	A	2.204e-133	24.5774	0	A	+	9	27484911	C9orf72	1
9:27486131:A:G	eQTLGen	eQTLGen_cis_eQTLs	ENSG00000147894	A	1.4352e-05	4.3386	0.0400355	A	+	9	27486131	C9orf72	1
9:27486172:C:G	eQTLGen	eQTLGen_cis_eQTLs	ENSG00000147894	G	4.5505e-134	24.6416	0	G	+	9	27486172	C9orf72	1
9:27487221:C:T	eQTLGen	eQTLGen_cis_eQTLs	ENSG00000147894	T	7.2963e-157	26.6837	0	T	+	9	27487221	C9orf72	1
9:27488092:G:T	eQTLGen	eQTLGen_cis_eQTLs	ENSG00000147894	G	2.2674e-137	24.9477	0	G	+	9	27488092	C9orf72	1
9:27488906:A:G	eQTLGen	eQTLGen_cis_eQTLs	ENSG00000147894	A	1.3891e-137	24.9674	0	A	+	9	27488906	C9orf72	1
9:27489251:A:G	eQTLGen	eQTLGen_cis_eQTLs	ENSG00000147894	A	1.1817e-159	26.9231	0	A	+	9	27489251	C9orf72	1
9:27489693:A:G	eQTLGen	eQTLGen_cis_eQTLs	ENSG00000147894	A	3.1637e-105	21.7859	0	A	+	9	27489693	C9orf72	1
9:27490296:C:T	eQTLGen	eQTLGen_cis_eQTLs	ENSG00000147894	C	5.2605e-138	25.0061	0	C	+	9	27490296	C9orf72	1
9:27490332:G:T	eQTLGen	eQTLGen_cis_eQTLs	ENSG00000147894	T	2.6069e-160	26.9791	0	T	+	9	27490332	C9orf72	1
9:27490967:A:G	eQTLGen	eQTLGen_cis_eQTLs	ENSG00000147894	A	1.8158e-157	26.7358	0	A	+	9	27490967	C9orf72	1
9:27491104:A:G	eQTLGen	eQTLGen_cis_eQTLs	ENSG00000147894	G	2.3483e-106	21.9046	0	G	+	9	27491104	C9orf72	1
9:27491262:A:C	eQTLGen	eQTLGen_cis_eQTLs	ENSG00000147894	A	4.0884e-142	25.3811	0	A	+	9	27491262	C9orf72	1
9:27491397:A:G	eQTLGen	eQTLGen_cis_eQTLs	ENSG00000147894	G	7.3028e-158	26.7697	0	G	+	9	27491397	C9orf72	1
9:27491942:C:T	eQTLGen	eQTLGen_cis_eQTLs	ENSG00000147894	C	1.0966e-12	7.1179	0	C	+	9	27491942	C9orf72	1
9:27492522:A:T	eQTLGen	eQTLGen_cis_eQTLs	ENSG00000147894	A	1.2919e-138	25.0622	0	A	+	9	27492522	C9orf72	1
9:27492934:C:T	eQTLGen	eQTLGen_cis_eQTLs	ENSG00000147894	T	2.0092e-138	25.0445	0	T	+	9	27492934	C9orf72	1
9:27493063:C:T	eQTLGen	eQTLGen_cis_eQTLs	ENSG00000147894	T	1.785e-105	21.812	0	T	+	9	27493063	C9orf72	1
9:27493409:C:T	eQTLGen	eQTLGen_cis_eQTLs	ENSG00000147894	T	4.2623e-138	25.0145	0	T	+	9	27493409	C9orf72	1
9:27494674:G:T	eQTLGen	eQTLGen_cis_eQTLs	ENSG00000147894	G	2.4698e-160	26.9812	0	G	+	9	27494674	C9orf72	1
9:27495362:A:T	eQTLGen	eQTLGen_cis_eQTLs	ENSG00000147894	T	3.9837e-153	-26.3595	0	A	+	9	27495362	C9orf72	1
9:27495572:A:C	eQTLGen	eQTLGen_cis_eQTLs	ENSG00000147894	C	3.7036e-160	26.9662	0	C	+	9	27495572	C9orf72	1
9:27496661:G:T	eQTLGen	eQTLGen_cis_eQTLs	ENSG00000147894	T	2.0222e-160	26.9885	0	T	+	9	27496661	C9orf72	1
9:27497621:C:T	eQTLGen	eQTLGen_cis_eQTLs	ENSG00000147894	C	1.8352e-143	25.5028	0	C	+	9	27497621	C9orf72	1
9:27497988:A:T	eQTLGen	eQTLGen_cis_eQTLs	ENSG00000147894	T	1.7655e-101	21.3871	0	T	+	9	27497988	C9orf72	1
9:27499627:A:C	eQTLGen	eQTLGen_cis_eQTLs	ENSG00000147894	A	9.6841e-140	25.165	0	A	+	9	27499627	C9orf72	1
9:27502005:A:G	eQTLGen	eQTLGen_cis_eQTLs	ENSG00000147894	G	1.6027e-135	24.7767	0	G	+	9	27502005	C9orf72	1
9:27503506:A:T	eQTLGen	eQTLGen_cis_eQTLs	ENSG00000147894	A	1e-135	24.7958	0	A	+	9	27503506	C9orf72	1
9:27505639:A:G	eQTLGen	eQTLGen_cis_eQTLs	ENSG00000147894	G	1.3944e-136	24.875	0	G	+	9	27505639	C9orf72	1
9:27506051:A:G	eQTLGen	eQTLGen_cis_eQTLs	ENSG00000147894	G	3.5974e-158	26.7961	0	G	+	9	27506051	C9orf72	1
9:27507209:A:G	eQTLGen	eQTLGen_cis_eQTLs	ENSG00000147894	G	6.1184e-158	26.7763	0	G	+	9	27507209	C9orf72	1
9:27507804:A:G	eQTLGen	eQTLGen_cis_eQTLs	ENSG00000147894	G	3.001e-138	25.0286	0	G	+	9	27507804	C9orf72	1
9:27507836:C:T	eQTLGen	eQTLGen_cis_eQTLs	ENSG00000147894	C	1.599e-158	26.8263	0	C	+	9	27507836	C9orf72	1
9:27508489:C:T	eQTLGen	eQTLGen_cis_eQTLs	ENSG00000147894	T	6.0695e-156	26.6043	0	T	+	9	27508489	C9orf72	1
9:27509211:G:T	eQTLGen	eQTLGen_cis_eQTLs	ENSG00000147894	T	2.3187e-103	21.5882	0	T	+	9	27509211	C9orf72	1
9:27509635:A:G	eQTLGen	eQTLGen_cis_eQTLs	ENSG00000147894	A	8.0979e-139	25.0807	0	A	+	9	27509635	C9orf72	1
9:27509870:A:G	eQTLGen	eQTLGen_cis_eQTLs	ENSG00000147894	A	7.7399e-139	25.0826	0	A	+	9	27509870	C9orf72	1
9:27509945:A:G	eQTLGen	eQTLGen_cis_eQTLs	ENSG00000147894	G	3.2328e-137	24.9335	0	G	+	9	27509945	C9orf72	1
9:27510360:C:T	eQTLGen	eQTLGen_cis_eQTLs	ENSG00000147894	C	3.27170000000001e-310	38.3949	0	C	+	9	27510360	C9orf72	1
9:27511151:A:G	eQTLGen	eQTLGen_cis_eQTLs	ENSG00000147894	G	2.4519e-156	26.6383	0	G	+	9	27511151	C9orf72	1
9:27511284:G:T	eQTLGen	eQTLGen_cis_eQTLs	ENSG00000147894	G	1.0834e-156	26.6689	0	G	+	9	27511284	C9orf72	1
9:27511593:A:T	eQTLGen	eQTLGen_cis_eQTLs	ENSG00000147894	A	6.2494e-102	21.4355	0	A	+	9	27511593	C9orf72	1
9:27513298:A:G	eQTLGen	eQTLGen_cis_eQTLs	ENSG00000147894	A	1.7902e-138	25.0492	0	A	+	9	27513298	C9orf72	1
9:27513716:C:G	eQTLGen	eQTLGen_cis_eQTLs	ENSG00000147894	C	5.4088e-157	26.6949	0	C	+	9	27513716	C9orf72	1
9:27513881:A:G	eQTLGen	eQTLGen_cis_eQTLs	ENSG00000147894	G	1.657e-54	15.5474	0	G	+	9	27513881	C9orf72	1
9:27514318:A:T	eQTLGen	eQTLGen_cis_eQTLs	ENSG00000147894	T	3.7632e-159	26.8801	0	T	+	9	27514318	C9orf72	1
9:27514323:A:G	eQTLGen	eQTLGen_cis_eQTLs	ENSG00000147894	A	1.3584e-138	25.0601	0	A	+	9	27514323	C9orf72	1
9:27514584:C:T	eQTLGen	eQTLGen_cis_eQTLs	ENSG00000147894	C	1.8125e-140	25.2315	0	C	+	9	27514584	C9orf72	1
9:27514962:G:T	eQTLGen	eQTLGen_cis_eQTLs	ENSG00000147894	G	1.0495e-159	26.9276	0	G	+	9	27514962	C9orf72	1
9:27515194:C:G	eQTLGen	eQTLGen_cis_eQTLs	ENSG00000147894	C	1.3236e-139	25.1527	0	C	+	9	27515194	C9orf72	1
9:27515794:G:T	eQTLGen	eQTLGen_cis_eQTLs	ENSG00000147894	T	5.3227e-157	26.6954	0	T	+	9	27515794	C9orf72	1
9:27515967:A:G	eQTLGen	eQTLGen_cis_eQTLs	ENSG00000147894	G	3.5052e-156	26.6249	0	G	+	9	27515967	C9orf72	1
9:27516436:C:G	eQTLGen	eQTLGen_cis_eQTLs	ENSG00000147894	G	5.0895e-161	27.0396	0	G	+	9	27516436	C9orf72	1
9:27516590:C:T	eQTLGen	eQTLGen_cis_eQTLs	ENSG00000147894	C	1.1517e-157	26.7526	0	C	+	9	27516590	C9orf72	1
9:27516640:A:C	eQTLGen	eQTLGen_cis_eQTLs	ENSG00000147894	C	1.2216e-157	26.7506	0	C	+	9	27516640	C9orf72	1
9:27517635:C:G	eQTLGen	eQTLGen_cis_eQTLs	ENSG00000147894	G	4.6423e-159	26.8724	0	G	+	9	27517635	C9orf72	1
9:27519173:C:T	eQTLGen	eQTLGen_cis_eQTLs	ENSG00000147894	T	7.603e-200	-30.1613	0	C	+	9	27519173	C9orf72	1
9:27519693:C:T	eQTLGen	eQTLGen_cis_eQTLs	ENSG00000147894	T	1.2549e-199	-30.1447	0	C	+	9	27519693	C9orf72	1
9:27520508:A:G	eQTLGen	eQTLGen_cis_eQTLs	ENSG00000147894	G	3.8871e-139	25.1098	0	G	+	9	27520508	C9orf72	1
9:27521908:A:T	eQTLGen	eQTLGen_cis_eQTLs	ENSG00000147894	A	6.6258e-142	25.3621	0	A	+	9	27521908	C9orf72	1
9:27522925:A:T	eQTLGen	eQTLGen_cis_eQTLs	ENSG00000147894	A	2.0664e-17	-8.49	0	T	+	9	27522925	C9orf72	1
9:27523082:C:G	eQTLGen	eQTLGen_cis_eQTLs	ENSG00000147894	G	1.4359e-108	22.1356	0	G	+	9	27523082	C9orf72	1
9:27525221:C:G	eQTLGen	eQTLGen_cis_eQTLs	ENSG00000147894	G	8.9894e-146	25.7104	0	G	+	9	27525221	C9orf72	1
9:27525751:A:G	eQTLGen	eQTLGen_cis_eQTLs	ENSG00000147894	G	3.27170000000001e-310	-52.0904	0	A	+	9	27525751	C9orf72	1
9:27526047:C:T	eQTLGen	eQTLGen_cis_eQTLs	ENSG00000147894	T	5.2254e-143	25.4619	0	T	+	9	27526047	C9orf72	1
9:27527173:C:T	eQTLGen	eQTLGen_cis_eQTLs	ENSG00000147894	C	2.5601e-144	25.58	0	C	+	9	27527173	C9orf72	1
9:27527479:A:T	eQTLGen	eQTLGen_cis_eQTLs	ENSG00000147894	T	3.27170000000001e-310	-52.1279	0	A	+	9	27527479	C9orf72	1
9:27527512:G:T	eQTLGen	eQTLGen_cis_eQTLs	ENSG00000147894	G	1.5413e-144	25.5997	0	G	+	9	27527512	C9orf72	1
9:27528294:C:T	eQTLGen	eQTLGen_cis_eQTLs	ENSG00000120162	C	3.4037e-07	5.0998	0.00109032	T	-	9	27528294	MOB3B	1
9:27528294:C:T	eQTLGen	eQTLGen_cis_eQTLs	ENSG00000147894	C	3.27170000000001e-310	-48.6322	0	T	+	9	27528294	C9orf72	1
9:27529316:A:G	eQTLGen	eQTLGen_cis_eQTLs	ENSG00000120162	A	5.2923e-07	5.0156	0.00171425	G	-	9	27529316	MOB3B	1
9:27529316:A:G	eQTLGen	eQTLGen_cis_eQTLs	ENSG00000147894	A	3.27170000000001e-310	-48.7883	0	G	+	9	27529316	C9orf72	1
9:27529820:A:G	eQTLGen	eQTLGen_cis_eQTLs	ENSG00000147894	A	3.27170000000001e-310	-52.4588	0	G	+	9	27529820	C9orf72	1
9:27529863:C:T	eQTLGen	eQTLGen_cis_eQTLs	ENSG00000147894	T	3.27170000000001e-310	-52.2578	0	C	+	9	27529863	C9orf72	1
9:27530467:C:G	eQTLGen	eQTLGen_cis_eQTLs	ENSG00000147894	G	3.27170000000001e-310	-52.2476	0	C	+	9	27530467	C9orf72	1
9:27533452:C:T	eQTLGen	eQTLGen_cis_eQTLs	ENSG00000120162	C	1.5916e-09	6.0349	1.30745e-05	T	-	9	27533452	MOB3B	1
9:27533452:C:T	eQTLGen	eQTLGen_cis_eQTLs	ENSG00000147894	C	3.27170000000001e-310	-49.6556	0	T	+	9	27533452	C9orf72	1
9:27533984:A:C	eQTLGen	eQTLGen_cis_eQTLs	ENSG00000120162	A	1.9586e-09	6.0013	1.95784e-05	C	-	9	27533984	MOB3B	1
9:27533984:A:C	eQTLGen	eQTLGen_cis_eQTLs	ENSG00000147894	A	3.27170000000001e-310	-49.4142	0	C	+	9	27533984	C9orf72	1
9:27535342:C:T	eQTLGen	eQTLGen_cis_eQTLs	ENSG00000147894	C	4.6887e-111	22.3924	0	C	+	9	27535342	C9orf72	1
9:27536397:C:T	eQTLGen	eQTLGen_cis_eQTLs	ENSG00000147894	T	1.3423e-107	22.0347	0	T	+	9	27536397	C9orf72	1
9:27536894:A:T	eQTLGen	eQTLGen_cis_eQTLs	ENSG00000147894	A	5.7893e-111	22.3828	0	A	+	9	27536894	C9orf72	1
9:27538948:A:G	eQTLGen	eQTLGen_cis_eQTLs	ENSG00000147894	A	5.1198e-110	22.2856	0	A	+	9	27538948	C9orf72	1
9:27541041:C:T	eQTLGen	eQTLGen_cis_eQTLs	ENSG00000120162	T	1.059e-08	5.7212	5.78369e-05	C	-	9	27541041	MOB3B	1
9:27541041:C:T	eQTLGen	eQTLGen_cis_eQTLs	ENSG00000147894	T	3.27170000000001e-310	-49.9693	0	C	+	9	27541041	C9orf72	1
9:27542261:C:T	eQTLGen	eQTLGen_cis_eQTLs	ENSG00000120162	T	6.538e-06	4.5083	0.0186666	C	-	9	27542261	MOB3B	1
9:27542261:C:T	eQTLGen	eQTLGen_cis_eQTLs	ENSG00000147894	T	3.27170000000001e-310	-53.2578	0	C	+	9	27542261	C9orf72	1
9:27543281:C:T	eQTLGen	eQTLGen_cis_eQTLs	ENSG00000147894	T	3.4554e-110	22.3031	0	T	+	9	27543281	C9orf72	1
9:27543382:C:T	eQTLGen	eQTLGen_cis_eQTLs	ENSG00000147894	C	1.8671e-111	22.4333	0	C	+	9	27543382	C9orf72	1
9:27544943:A:G	eQTLGen	eQTLGen_cis_eQTLs	ENSG00000120162	A	2.9025e-06	4.6777	0.00847704	G	-	9	27544943	MOB3B	1
9:27544943:A:G	eQTLGen	eQTLGen_cis_eQTLs	ENSG00000147894	A	3.27170000000001e-310	-53.1111	0	G	+	9	27544943	C9orf72	1
9:27545467:C:T	eQTLGen	eQTLGen_cis_eQTLs	ENSG00000147894	T	6.0665e-110	22.2779	0	T	+	9	27545467	C9orf72	1
9:27545960:A:C	eQTLGen	eQTLGen_cis_eQTLs	ENSG00000147894	A	1.4804e-109	22.238	0	A	+	9	27545960	C9orf72	1
9:27546275:A:G	eQTLGen	eQTLGen_cis_eQTLs	ENSG00000147894	A	7.8674e-270	-35.0954	0	A	-	9	27546275	C9orf72	1
9:27548935:G:T	eQTLGen	eQTLGen_cis_eQTLs	ENSG00000147894	G	9.2292e-273	-35.2871	0	G	-	9	27548935	C9orf72	1
9:27551040:C:T	eQTLGen	eQTLGen_cis_eQTLs	ENSG00000147894	T	2.8767e-110	22.3113	0	T	+	9	27551040	C9orf72	1
9:27554188:G:T	eQTLGen	eQTLGen_cis_eQTLs	ENSG00000147894	T	3.27170000000001e-310	-38.8676	0	T	-	9	27554188	C9orf72	1
9:27555836:C:T	eQTLGen	eQTLGen_cis_eQTLs	ENSG00000147894	T	2.694e-164	-27.3164	0	C	+	9	27555836	C9orf72	1
9:27557537:C:T	eQTLGen	eQTLGen_cis_eQTLs	ENSG00000147894	C	3.4369e-103	21.5702	0	C	+	9	27557537	C9orf72	1
9:27558437:C:T	eQTLGen	eQTLGen_cis_eQTLs	ENSG00000147894	C	1.348e-21	9.546	0	C	+	9	27558437	C9orf72	1
9:27559721:C:T	eQTLGen	eQTLGen_cis_eQTLs	ENSG00000147894	C	2.4004e-103	21.5867	0	C	+	9	27559721	C9orf72	1
9:27559733:A:G	eQTLGen	eQTLGen_cis_eQTLs	ENSG00000147894	G	3.27170000000001e-310	-38.9073	0	G	-	9	27559733	C9orf72	1
9:27559835:A:G	eQTLGen	eQTLGen_cis_eQTLs	ENSG00000147894	A	7.0641e-112	22.4766	0	A	+	9	27559835	C9orf72	1
9:27560594:C:T	eQTLGen	eQTLGen_cis_eQTLs	ENSG00000147894	T	3.27170000000001e-310	-38.8878	0	T	-	9	27560594	C9orf72	1
9:27561049:C:T	eQTLGen	eQTLGen_cis_eQTLs	ENSG00000147894	C	6.958e-102	21.4306	0	C	+	9	27561049	C9orf72	1
9:27561800:C:T	eQTLGen	eQTLGen_cis_eQTLs	ENSG00000147894	T	1.1384e-111	22.4552	0	T	+	9	27561800	C9orf72	1
9:27562233:C:T	eQTLGen	eQTLGen_cis_eQTLs	ENSG00000147894	C	3.27170000000001e-310	42.0671	0	T	-	9	27562233	C9orf72	1
9:27562293:A:T	eQTLGen	eQTLGen_cis_eQTLs	ENSG00000147894	A	3.27170000000001e-310	42.0314	0	T	-	9	27562293	C9orf72	1
9:27562881:C:T	eQTLGen	eQTLGen_cis_eQTLs	ENSG00000147894	C	3.27170000000001e-310	42.1651	0	T	-	9	27562881	C9orf72	1
9:27563755:A:C	eQTLGen	eQTLGen_cis_eQTLs	ENSG00000147894	C	2.7509e-110	22.3133	0	C	+	9	27563755	C9orf72	1
9:27563868:A:G	eQTLGen	eQTLGen_cis_eQTLs	ENSG00000147894	A	1.5458e-111	22.4417	0	A	+	9	27563868	C9orf72	1
9:27565105:A:G	eQTLGen	eQTLGen_cis_eQTLs	ENSG00000120162	A	1.0647e-05	-4.4034	0.0300071	A	-	9	27565105	MOB3B	1
9:27565105:A:G	eQTLGen	eQTLGen_cis_eQTLs	ENSG00000147894	A	3.27170000000001e-310	52.7371	0	A	+	9	27565105	C9orf72	1
9:27565300:A:G	eQTLGen	eQTLGen_cis_eQTLs	ENSG00000147894	A	2.9453e-165	-27.3973	0	G	+	9	27565300	C9orf72	1
9:27566141:C:G	eQTLGen	eQTLGen_cis_eQTLs	ENSG00000147894	G	1.4395e-170	27.8398	0	G	+	9	27566141	C9orf72	1
9:27567635:G:T	eQTLGen	eQTLGen_cis_eQTLs	ENSG00000147894	T	3.27170000000001e-310	-40.3592	0	G	+	9	27567635	C9orf72	1
9:27568817:A:G	eQTLGen	eQTLGen_cis_eQTLs	ENSG00000147894	G	8.2544e-110	22.264	0	G	+	9	27568817	C9orf72	1
9:27569188:C:T	eQTLGen	eQTLGen_cis_eQTLs	ENSG00000147894	C	3.27170000000001e-310	-40.4241	0	T	+	9	27569188	C9orf72	1
9:27569572:C:T	eQTLGen	eQTLGen_cis_eQTLs	ENSG00000147894	T	3.27170000000001e-310	-40.3209	0	C	+	9	27569572	C9orf72	1
9:27571458:A:C	eQTLGen	eQTLGen_cis_eQTLs	ENSG00000147894	A	3.27170000000001e-310	-40.2677	0	C	+	9	27571458	C9orf72	1
9:27572255:A:C	eQTLGen	eQTLGen_cis_eQTLs	ENSG00000147894	A	3.27170000000001e-310	-40.3406	0	C	+	9	27572255	C9orf72	1
9:27574515:C:T	eQTLGen	eQTLGen_cis_eQTLs	ENSG00000147894	T	7.6099e-69	17.536	0	T	+	9	27574515	C9orf72	1
9:27574978:A:G	eQTLGen	eQTLGen_cis_eQTLs	ENSG00000147894	A	1.2564e-202	-30.3727	0	G	+	9	27574978	C9orf72	1
9:27575463:C:T	eQTLGen	eQTLGen_cis_eQTLs	ENSG00000147894	T	1.1324e-208	-30.827	0	C	+	9	27575463	C9orf72	1
9:27576267:C:G	eQTLGen	eQTLGen_cis_eQTLs	ENSG00000120162	G	1.2393e-07	5.2878	0.000413767	C	-	9	27576267	MOB3B	1
9:27576267:C:G	eQTLGen	eQTLGen_cis_eQTLs	ENSG00000147894	G	4.0085e-219	-31.5972	0	C	+	9	27576267	C9orf72	1
9:27577611:A:G	eQTLGen	eQTLGen_cis_eQTLs	ENSG00000120162	G	1.6237e-05	-4.3112	0.0447578	G	-	9	27577611	MOB3B	1
9:27577611:A:G	eQTLGen	eQTLGen_cis_eQTLs	ENSG00000147894	G	5.6075e-217	31.4408	0	G	+	9	27577611	C9orf72	1
9:27578077:A:G	eQTLGen	eQTLGen_cis_eQTLs	ENSG00000147894	A	5.0323e-216	31.3711	0	A	+	9	27578077	C9orf72	1
9:27578647:A:C	eQTLGen	eQTLGen_cis_eQTLs	ENSG00000147894	A	3.1038e-41	13.4494	0	A	+	9	27578647	C9orf72	1
9:27578935:G:T	eQTLGen	eQTLGen_cis_eQTLs	ENSG00000147894	T	1.2119e-177	-28.418	0	G	+	9	27578935	C9orf72	1
9:27579560:A:G	eQTLGen	eQTLGen_cis_eQTLs	ENSG00000147894	A	2.0569e-177	-28.3994	0	G	+	9	27579560	C9orf72	1
9:27580674:A:C	eQTLGen	eQTLGen_cis_eQTLs	ENSG00000147894	A	3.0594e-187	-29.1843	0	C	+	9	27580674	C9orf72	1
9:27581239:C:T	eQTLGen	eQTLGen_cis_eQTLs	ENSG00000147894	C	2.5773e-225	32.045	0	C	+	9	27581239	C9orf72	1
9:27581249:A:G	eQTLGen	eQTLGen_cis_eQTLs	ENSG00000147894	A	1.8202e-224	31.9841	0	A	+	9	27581249	C9orf72	1
9:27582311:C:T	eQTLGen	eQTLGen_cis_eQTLs	ENSG00000147894	T	5.5547e-195	-29.788	0	C	+	9	27582311	C9orf72	1
9:27583128:C:G	eQTLGen	eQTLGen_cis_eQTLs	ENSG00000147894	C	6.8078e-15	7.7882	0	C	+	9	27583128	C9orf72	1
9:27584059:C:G	eQTLGen	eQTLGen_cis_eQTLs	ENSG00000147894	C	2.2463e-146	25.764	0	C	+	9	27584059	C9orf72	1
9:27585697:A:G	eQTLGen	eQTLGen_cis_eQTLs	ENSG00000147894	A	1.5005e-142	25.4205	0	A	+	9	27585697	C9orf72	1
9:27586162:A:G	eQTLGen	eQTLGen_cis_eQTLs	ENSG00000120162	G	1.5003e-06	-4.8111	0.00450308	G	-	9	27586162	MOB3B	1
9:27586162:A:G	eQTLGen	eQTLGen_cis_eQTLs	ENSG00000147894	G	1.6782e-286	36.1721	0	G	+	9	27586162	C9orf72	1
9:27586445:A:G	eQTLGen	eQTLGen_cis_eQTLs	ENSG00000120162	A	1.3553e-07	-5.2712	0.000451071	A	-	9	27586445	MOB3B	1
9:27586445:A:G	eQTLGen	eQTLGen_cis_eQTLs	ENSG00000147894	A	5.1814e-94	20.5692	0	A	+	9	27586445	C9orf72	1
9:27586454:A:G	eQTLGen	eQTLGen_cis_eQTLs	ENSG00000120162	G	1.9543e-08	-5.616	0.000102171	G	-	9	27586454	MOB3B	1
9:27586454:A:G	eQTLGen	eQTLGen_cis_eQTLs	ENSG00000147894	G	1.1428e-97	20.9738	0	G	+	9	27586454	C9orf72	1
9:27586615:A:G	eQTLGen	eQTLGen_cis_eQTLs	ENSG00000120162	A	1.4043e-06	-4.8242	0.00423222	A	-	9	27586615	MOB3B	1
9:27586615:A:G	eQTLGen	eQTLGen_cis_eQTLs	ENSG00000147894	A	1.2663e-278	35.6676	0	A	+	9	27586615	C9orf72	1
9:27591126:A:T	eQTLGen	eQTLGen_cis_eQTLs	ENSG00000147894	A	2.0076e-99	21.1651	0	A	+	9	27591126	C9orf72	1
9:27593175:A:T	eQTLGen	eQTLGen_cis_eQTLs	ENSG00000147894	T	3.3763e-30	11.4187	0	T	+	9	27593175	C9orf72	1
9:27593316:A:G	eQTLGen	eQTLGen_cis_eQTLs	ENSG00000147894	A	2.5821e-29	11.2404	0	A	+	9	27593316	C9orf72	1
9:27593602:C:T	eQTLGen	eQTLGen_cis_eQTLs	ENSG00000147894	T	6.2568e-29	11.162	0	T	+	9	27593602	C9orf72	1
9:27593837:C:T	eQTLGen	eQTLGen_cis_eQTLs	ENSG00000147894	T	5.6541e-29	11.171	0	T	+	9	27593837	C9orf72	1
9:27593984:C:T	eQTLGen	eQTLGen_cis_eQTLs	ENSG00000147894	T	4.1329e-29	11.1989	0	T	+	9	27593984	C9orf72	1
9:27594491:G:T	eQTLGen	eQTLGen_cis_eQTLs	ENSG00000147894	T	9.4382e-102	21.4163	0	T	+	9	27594491	C9orf72	1
9:27595995:C:T	eQTLGen	eQTLGen_cis_eQTLs	ENSG00000147894	T	5.0103e-95	20.6823	0	T	+	9	27595995	C9orf72	1
9:27596574:A:C	eQTLGen	eQTLGen_cis_eQTLs	ENSG00000147894	C	2.4044e-10	6.333	0	C	+	9	27596574	C9orf72	1
9:27597891:C:T	eQTLGen	eQTLGen_cis_eQTLs	ENSG00000147894	C	2.3187e-11	6.6845	0	C	+	9	27597891	C9orf72	1
12:57222611:C:T	eQTLGen	eQTLGen_cis_eQTLs	ENSG00000076067	C	1.9675e-76	18.5028	0	C	+	12	57222611	RBMS2	1
12:57222611:C:T	eQTLGen	eQTLGen_cis_eQTLs	ENSG00000076108	C	1.1108e-05	4.3945	0.031227	C	+	12	57222611	BAZ2A	1
12:57222611:C:T	eQTLGen	eQTLGen_cis_eQTLs	ENSG00000166888	C	1.0049e-52	15.2824	0	C	+	12	57222611	STAT6	1
12:57222611:C:T	eQTLGen	eQTLGen_cis_eQTLs	ENSG00000170581	C	1.2971e-06	-4.84	0.00396046	C	-	12	57222611	STAT2	1
12:57222611:C:T	eQTLGen	eQTLGen_cis_eQTLs	ENSG00000176422	C	2.5134e-43	13.8012	0	C	+	12	57222611	SPRYD4	1
12:57222611:C:T	eQTLGen	eQTLGen_cis_eQTLs	ENSG00000198056	C	1.0935e-05	4.3979	0.0306874	C	+	12	57222611	PRIM1	1
12:57222611:C:T	eQTLGen	eQTLGen_cis_eQTLs	ENSG00000257727	C	1.5903e-05	4.3159	0.0439355	C	+	12	57222611	CNPY2	1
12:57254456:G:T	eQTLGen	eQTLGen_cis_eQTLs	ENSG00000076067	G	1.8143e-67	17.3548	0	G	+	12	57254456	RBMS2	1
12:57254456:G:T	eQTLGen	eQTLGen_cis_eQTLs	ENSG00000166888	G	2.8199e-58	16.0939	0	G	+	12	57254456	STAT6	1
12:57254456:G:T	eQTLGen	eQTLGen_cis_eQTLs	ENSG00000170581	G	3.3929e-07	-5.1001	0.00109053	G	-	12	57254456	STAT2	1
12:57254456:G:T	eQTLGen	eQTLGen_cis_eQTLs	ENSG00000176422	G	4.7337e-40	13.2465	0	G	+	12	57254456	SPRYD4	1
12:57263763:C:T	eQTLGen	eQTLGen_cis_eQTLs	ENSG00000076067	T	1.335e-66	17.2398	0	T	+	12	57263763	RBMS2	1
12:57263763:C:T	eQTLGen	eQTLGen_cis_eQTLs	ENSG00000166888	T	1.2984e-57	15.9992	0	T	+	12	57263763	STAT6	1
12:57263763:C:T	eQTLGen	eQTLGen_cis_eQTLs	ENSG00000170581	T	5.3365e-07	-5.0137	0.00172637	T	-	12	57263763	STAT2	1
12:57263763:C:T	eQTLGen	eQTLGen_cis_eQTLs	ENSG00000176422	T	1.1918e-41	13.5202	0	T	+	12	57263763	SPRYD4	1
12:57316603:G:T	eQTLGen	eQTLGen_cis_eQTLs	ENSG00000076067	G	1.8306e-49	14.7852	0	G	+	12	57316603	RBMS2	1
12:57316603:G:T	eQTLGen	eQTLGen_cis_eQTLs	ENSG00000123427	G	2.373e-12	-7.0105	0	G	-	12	57316603	METTL21B	1
12:57316603:G:T	eQTLGen	eQTLGen_cis_eQTLs	ENSG00000166886	G	1.0156e-06	-4.8884	0.00315197	G	-	12	57316603	NAB2	1
12:57316603:G:T	eQTLGen	eQTLGen_cis_eQTLs	ENSG00000166888	G	2.4993e-53	15.3727	0	G	+	12	57316603	STAT6	1
12:57316603:G:T	eQTLGen	eQTLGen_cis_eQTLs	ENSG00000170581	G	3.7679e-08	-5.5012	0.000152284	G	-	12	57316603	STAT2	1
12:57316603:G:T	eQTLGen	eQTLGen_cis_eQTLs	ENSG00000176422	G	7.1399e-35	12.3192	0	G	+	12	57316603	SPRYD4	1
12:57318819:C:T	eQTLGen	eQTLGen_cis_eQTLs	ENSG00000076067	T	1.4016e-38	12.9897	0	T	+	12	57318819	RBMS2	1
12:57318819:C:T	eQTLGen	eQTLGen_cis_eQTLs	ENSG00000123427	T	6.1614e-15	-7.8005	0	T	-	12	57318819	METTL21B	1
12:57318819:C:T	eQTLGen	eQTLGen_cis_eQTLs	ENSG00000166886	T	6.7127e-06	-4.5024	0.0191337	T	-	12	57318819	NAB2	1
12:57318819:C:T	eQTLGen	eQTLGen_cis_eQTLs	ENSG00000166888	T	3.1285e-38	12.9282	0	T	+	12	57318819	STAT6	1
12:57318819:C:T	eQTLGen	eQTLGen_cis_eQTLs	ENSG00000170581	T	2.2816e-07	-5.1747	0.000747477	T	-	12	57318819	STAT2	1
12:57318819:C:T	eQTLGen	eQTLGen_cis_eQTLs	ENSG00000176422	T	1.7146e-27	10.864	0	T	+	12	57318819	SPRYD4	1
12:57319588:A:G	eQTLGen	eQTLGen_cis_eQTLs	ENSG00000076067	A	4.0688e-53	15.341	0	A	+	12	57319588	RBMS2	1
12:57319588:A:G	eQTLGen	eQTLGen_cis_eQTLs	ENSG00000166886	A	1.0895e-05	-4.3986	0.0306102	A	-	12	57319588	NAB2	1
12:57319588:A:G	eQTLGen	eQTLGen_cis_eQTLs	ENSG00000166888	A	9.7706e-47	14.3561	0	A	+	12	57319588	STAT6	1
12:57319588:A:G	eQTLGen	eQTLGen_cis_eQTLs	ENSG00000170581	A	4.7536e-07	-5.036	0.00154321	A	-	12	57319588	STAT2	1
12:57319588:A:G	eQTLGen	eQTLGen_cis_eQTLs	ENSG00000176422	A	2.5015e-29	11.2433	0	A	+	12	57319588	SPRYD4	1
12:57319588:A:G	eQTLGen	eQTLGen_cis_eQTLs	ENSG00000198056	A	5.7114e-06	4.537	0.0162619	A	+	12	57319588	PRIM1	1
12:57436052:C:T	eQTLGen	eQTLGen_cis_eQTLs	ENSG00000076067	C	2.4632e-49	14.7651	0	C	+	12	57436052	RBMS2	1
12:57436052:C:T	eQTLGen	eQTLGen_cis_eQTLs	ENSG00000166881	C	1.4691e-06	-4.8152	0.00442521	C	-	12	57436052	TMEM194A	1
12:57436052:C:T	eQTLGen	eQTLGen_cis_eQTLs	ENSG00000166886	C	4.3311e-07	-5.0537	0.0013779	C	-	12	57436052	NAB2	1
12:57436052:C:T	eQTLGen	eQTLGen_cis_eQTLs	ENSG00000166888	C	5.8488e-54	15.4665	0	C	+	12	57436052	STAT6	1
12:57436052:C:T	eQTLGen	eQTLGen_cis_eQTLs	ENSG00000170581	C	9.3971e-06	-4.4305	0.0264659	C	-	12	57436052	STAT2	1
12:57436052:C:T	eQTLGen	eQTLGen_cis_eQTLs	ENSG00000176422	C	1.3269e-25	10.4595	0	C	+	12	57436052	SPRYD4	1
12:57482813:A:G	eQTLGen	eQTLGen_cis_eQTLs	ENSG00000076067	A	7.945e-28	10.9338	0	A	+	12	57482813	RBMS2	1
12:57482813:A:G	eQTLGen	eQTLGen_cis_eQTLs	ENSG00000123427	A	7.7696e-08	5.3725	0.000302267	A	+	12	57482813	METTL21B	1
12:57482813:A:G	eQTLGen	eQTLGen_cis_eQTLs	ENSG00000166888	A	3.0443e-46	14.2771	0	A	+	12	57482813	STAT6	1
12:57482813:A:G	eQTLGen	eQTLGen_cis_eQTLs	ENSG00000176422	A	1.545e-09	6.0397	1.30779e-05	A	+	12	57482813	SPRYD4	1
12:57975700:C:T	eQTLGen	eQTLGen_cis_eQTLs	ENSG00000123427	T	1.096e-31	-11.7127	0	T	-	12	57975700	METTL21B	1
12:57975700:C:T	eQTLGen	eQTLGen_cis_eQTLs	ENSG00000166888	T	1.3273e-18	8.8035	0	T	+	12	57975700	STAT6	1
12:57975700:C:T	eQTLGen	eQTLGen_cis_eQTLs	ENSG00000166896	T	9.3732e-16	-8.0346	0	T	-	12	57975700	XRCC6BP1	1
12:57975700:C:T	eQTLGen	eQTLGen_cis_eQTLs	ENSG00000166986	T	1.2932e-06	4.8409	0.00394825	T	+	12	57975700	MARS	1
12:57975700:C:T	eQTLGen	eQTLGen_cis_eQTLs	ENSG00000175197	T	1.4042e-09	6.055	1.30907e-05	T	+	12	57975700	DDIT3	1
12:58656105:C:T	eQTLGen	eQTLGen_cis_eQTLs	ENSG00000123427	T	2.1963e-19	-9.0028	0	T	-	12	58656105	METTL21B	1
12:58656105:C:T	eQTLGen	eQTLGen_cis_eQTLs	ENSG00000166896	T	6.3646e-18	-8.6257	0	T	-	12	58656105	XRCC6BP1	1
12:64757407:A:C	eQTLGen	eQTLGen_cis_eQTLs	ENSG00000174106	A	2.0801e-08	-5.6051	0.000108488	A	-	12	64757407	LEMD3	1
12:64768021:C:T	eQTLGen	eQTLGen_cis_eQTLs	ENSG00000174106	T	1.7608e-08	-5.6338	9.59141e-05	T	-	12	64768021	LEMD3	1
12:64849716:C:T	eQTLGen	eQTLGen_cis_eQTLs	ENSG00000174106	C	1.1566e-08	-5.706	6.42096e-05	C	-	12	64849716	LEMD3	1
12:64881967:A:G	eQTLGen	eQTLGen_cis_eQTLs	ENSG00000174106	A	2.5241e-08	-5.5715	0.000114686	A	-	12	64881967	LEMD3	1
12:64949248:A:G	eQTLGen	eQTLGen_cis_eQTLs	ENSG00000174106	A	2.9277e-09	-5.9355	2.59977e-05	A	-	12	64949248	LEMD3	1
21:45753117:A:C	eQTLGen	eQTLGen_cis_eQTLs	ENSG00000141959	A	1.3235e-08	5.6832	7.05309e-05	A	+	21	45753117	PFKL	1
21:45753117:A:C	eQTLGen	eQTLGen_cis_eQTLs	ENSG00000160226	A	2.9104e-22	-9.7034	0	A	-	21	45753117	C21orf2	1
5:150401891:A:C	GTEx/v8	Whole_Blood	ENSG00000145901	C	3.062e-06	0.116115	3.64774e-11	A	-	5	150401891	TNIP1	1
5:150402570:A:G	GTEx/v8	Whole_Blood	ENSG00000145901	G	4.0961e-06	0.115356	3.64774e-11	A	-	5	150402570	TNIP1	1
5:150402940:A:G	GTEx/v8	Whole_Blood	ENSG00000145901	G	4.03536e-06	0.114312	3.64774e-11	A	-	5	150402940	TNIP1	1
5:150403011:A:G	GTEx/v8	Whole_Blood	ENSG00000145901	G	2.73059e-06	0.117142	3.64774e-11	A	-	5	150403011	TNIP1	1
5:150404096:A:G	GTEx/v8	Whole_Blood	ENSG00000145901	G	1.07742e-05	0.110777	3.64774e-11	A	-	5	150404096	TNIP1	1
5:150407456:C:T	GTEx/v8	Whole_Blood	ENSG00000145901	C	1.0105e-05	0.1125	3.64774e-11	T	-	5	150407456	TNIP1	1
5:150414960:A:C	GTEx/v8	Whole_Blood	ENSG00000145901	C	7.14829e-06	0.115627	3.64774e-11	A	-	5	150414960	TNIP1	1
5:150415651:C:T	GTEx/v8	Whole_Blood	ENSG00000145901	T	8.60961e-06	0.114425	3.64774e-11	C	-	5	150415651	TNIP1	1
9:27484371:C:G	GTEx/v8	Whole_Blood	ENSG00000147894	C	2.24653e-05	0.0696894	5.73563e-08	C	+	9	27484371	C9orf72	1
9:27484911:A:G	GTEx/v8	Whole_Blood	ENSG00000147894	A	2.24653e-05	0.0696894	5.73563e-08	A	+	9	27484911	C9orf72	1
9:27486172:C:G	GTEx/v8	Whole_Blood	ENSG00000147894	G	2.24653e-05	0.0696894	5.73563e-08	G	+	9	27486172	C9orf72	1
9:27487221:C:T	GTEx/v8	Whole_Blood	ENSG00000147894	C	2.22503e-06	-0.0723164	5.73563e-08	T	+	9	27487221	C9orf72	1
9:27488092:G:T	GTEx/v8	Whole_Blood	ENSG00000147894	G	1.60899e-05	0.0709604	5.73563e-08	G	+	9	27488092	C9orf72	1
9:27488906:A:G	GTEx/v8	Whole_Blood	ENSG00000147894	A	1.60899e-05	0.0709604	5.73563e-08	A	+	9	27488906	C9orf72	1
9:27489251:A:G	GTEx/v8	Whole_Blood	ENSG00000147894	G	1.01192e-05	-0.0677104	5.73563e-08	A	+	9	27489251	C9orf72	1
9:27489693:A:G	GTEx/v8	Whole_Blood	ENSG00000147894	A	5.41613e-06	0.0788589	5.73563e-08	A	+	9	27489693	C9orf72	1
9:27490296:C:T	GTEx/v8	Whole_Blood	ENSG00000147894	C	1.60899e-05	0.0709604	5.73563e-08	C	+	9	27490296	C9orf72	1
9:27490332:G:T	GTEx/v8	Whole_Blood	ENSG00000147894	G	1.01192e-05	-0.0677104	5.73563e-08	T	+	9	27490332	C9orf72	1
9:27490967:A:G	GTEx/v8	Whole_Blood	ENSG00000147894	G	1.01192e-05	-0.0677104	5.73563e-08	A	+	9	27490967	C9orf72	1
9:27491104:A:G	GTEx/v8	Whole_Blood	ENSG00000147894	G	2.03762e-05	0.0727362	5.73563e-08	G	+	9	27491104	C9orf72	1
9:27491262:A:C	GTEx/v8	Whole_Blood	ENSG00000147894	C	4.67042e-06	-0.0730145	5.73563e-08	A	+	9	27491262	C9orf72	1
9:27491397:A:G	GTEx/v8	Whole_Blood	ENSG00000147894	A	1.01192e-05	-0.0677104	5.73563e-08	G	+	9	27491397	C9orf72	1
9:27492522:A:T	GTEx/v8	Whole_Blood	ENSG00000147894	A	1.60899e-05	0.0709604	5.73563e-08	A	+	9	27492522	C9orf72	1
9:27492934:C:T	GTEx/v8	Whole_Blood	ENSG00000147894	T	1.60899e-05	0.0709604	5.73563e-08	T	+	9	27492934	C9orf72	1
9:27493063:C:T	GTEx/v8	Whole_Blood	ENSG00000147894	T	5.41613e-06	0.0788589	5.73563e-08	T	+	9	27493063	C9orf72	1
9:27493409:C:T	GTEx/v8	Whole_Blood	ENSG00000147894	T	2.33519e-05	0.0692561	5.73563e-08	T	+	9	27493409	C9orf72	1
9:27494674:G:T	GTEx/v8	Whole_Blood	ENSG00000147894	T	1.01192e-05	-0.0677104	5.73563e-08	G	+	9	27494674	C9orf72	1
9:27495572:A:C	GTEx/v8	Whole_Blood	ENSG00000147894	A	1.01192e-05	-0.0677104	5.73563e-08	C	+	9	27495572	C9orf72	1
9:27496661:G:T	GTEx/v8	Whole_Blood	ENSG00000147894	G	9.30925e-06	-0.0680737	5.73563e-08	T	+	9	27496661	C9orf72	1
9:27497621:C:T	GTEx/v8	Whole_Blood	ENSG00000147894	C	1.60899e-05	0.0709604	5.73563e-08	C	+	9	27497621	C9orf72	1
9:27497988:A:T	GTEx/v8	Whole_Blood	ENSG00000147894	T	1.46975e-05	0.0761281	5.73563e-08	T	+	9	27497988	C9orf72	1
9:27499627:A:C	GTEx/v8	Whole_Blood	ENSG00000147894	A	2.83748e-05	0.0688583	5.73563e-08	A	+	9	27499627	C9orf72	1
9:27502005:A:G	GTEx/v8	Whole_Blood	ENSG00000147894	G	2.24717e-05	0.0698531	5.73563e-08	G	+	9	27502005	C9orf72	1
9:27503506:A:T	GTEx/v8	Whole_Blood	ENSG00000147894	A	2.24717e-05	0.0698531	5.73563e-08	A	+	9	27503506	C9orf72	1
9:27505639:A:G	GTEx/v8	Whole_Blood	ENSG00000147894	G	1.15439e-05	0.0723015	5.73563e-08	G	+	9	27505639	C9orf72	1
9:27506051:A:G	GTEx/v8	Whole_Blood	ENSG00000147894	A	5.734e-06	-0.0692325	5.73563e-08	G	+	9	27506051	C9orf72	1
9:27507209:A:G	GTEx/v8	Whole_Blood	ENSG00000147894	A	1.49999e-05	-0.0663627	5.73563e-08	G	+	9	27507209	C9orf72	1
9:27507804:A:G	GTEx/v8	Whole_Blood	ENSG00000147894	G	9.70699e-06	0.0716906	5.73563e-08	G	+	9	27507804	C9orf72	1
9:27507836:C:T	GTEx/v8	Whole_Blood	ENSG00000147894	T	3.42533e-06	-0.07069	5.73563e-08	C	+	9	27507836	C9orf72	1
9:27508489:C:T	GTEx/v8	Whole_Blood	ENSG00000147894	T	2.33547e-05	0.0654643	5.73563e-08	T	+	9	27508489	C9orf72	1
9:27509211:G:T	GTEx/v8	Whole_Blood	ENSG00000147894	T	2.13966e-05	0.0731063	5.73563e-08	T	+	9	27509211	C9orf72	1
9:27509635:A:G	GTEx/v8	Whole_Blood	ENSG00000147894	A	9.70699e-06	0.0716906	5.73563e-08	A	+	9	27509635	C9orf72	1
9:27509870:A:G	GTEx/v8	Whole_Blood	ENSG00000147894	A	9.70699e-06	0.0716906	5.73563e-08	A	+	9	27509870	C9orf72	1
9:27509945:A:G	GTEx/v8	Whole_Blood	ENSG00000147894	G	9.70699e-06	0.0716906	5.73563e-08	G	+	9	27509945	C9orf72	1
9:27510360:C:T	GTEx/v8	Whole_Blood	ENSG00000147894	T	2.73903e-08	-0.0804378	5.73563e-08	C	+	9	27510360	C9orf72	1
9:27511151:A:G	GTEx/v8	Whole_Blood	ENSG00000147894	G	2.24982e-05	0.0656639	5.73563e-08	G	+	9	27511151	C9orf72	1
9:27511284:G:T	GTEx/v8	Whole_Blood	ENSG00000147894	G	2.24982e-05	0.0656639	5.73563e-08	G	+	9	27511284	C9orf72	1
9:27511995:G:GTGT	GTEx/v8	Whole_Blood	ENSG00000147894	G	9.70699e-06	0.0716906	5.73563e-08	G	+	9	27511995	C9orf72	1
9:27513298:A:G	GTEx/v8	Whole_Blood	ENSG00000147894	A	5.11027e-06	0.0746127	5.73563e-08	A	+	9	27513298	C9orf72	1
9:27513716:C:G	GTEx/v8	Whole_Blood	ENSG00000147894	C	1.28869e-05	0.0677061	5.73563e-08	C	+	9	27513716	C9orf72	1
9:27514318:A:T	GTEx/v8	Whole_Blood	ENSG00000147894	A	4.40815e-06	-0.0704999	5.73563e-08	T	+	9	27514318	C9orf72	1
9:27514584:C:T	GTEx/v8	Whole_Blood	ENSG00000147894	C	3.88439e-06	0.0747768	5.73563e-08	C	+	9	27514584	C9orf72	1
9:27514962:G:T	GTEx/v8	Whole_Blood	ENSG00000147894	T	3.34354e-06	-0.0711088	5.73563e-08	G	+	9	27514962	C9orf72	1
9:27515194:C:G	GTEx/v8	Whole_Blood	ENSG00000147894	C	3.88439e-06	0.0747768	5.73563e-08	C	+	9	27515194	C9orf72	1
9:27515794:G:T	GTEx/v8	Whole_Blood	ENSG00000147894	T	1.28869e-05	0.0677061	5.73563e-08	T	+	9	27515794	C9orf72	1
9:27515967:A:G	GTEx/v8	Whole_Blood	ENSG00000147894	G	1.28869e-05	0.0677061	5.73563e-08	G	+	9	27515967	C9orf72	1
9:27516436:C:G	GTEx/v8	Whole_Blood	ENSG00000147894	G	7.55061e-06	0.0694078	5.73563e-08	G	+	9	27516436	C9orf72	1
9:27516590:C:T	GTEx/v8	Whole_Blood	ENSG00000147894	C	1.28869e-05	0.0677061	5.73563e-08	C	+	9	27516590	C9orf72	1
9:27516640:A:C	GTEx/v8	Whole_Blood	ENSG00000147894	C	1.28869e-05	0.0677061	5.73563e-08	C	+	9	27516640	C9orf72	1
9:27520508:A:G	GTEx/v8	Whole_Blood	ENSG00000147894	G	2.54459e-06	0.0777127	5.73563e-08	G	+	9	27520508	C9orf72	1
9:27521908:A:T	GTEx/v8	Whole_Blood	ENSG00000147894	A	2.34742e-06	0.0778548	5.73563e-08	A	+	9	27521908	C9orf72	1
9:27523082:C:G	GTEx/v8	Whole_Blood	ENSG00000147894	G	1.13104e-05	0.0755886	5.73563e-08	G	+	9	27523082	C9orf72	1
9:27525221:C:G	GTEx/v8	Whole_Blood	ENSG00000147894	C	1.04027e-06	-0.0779044	5.73563e-08	G	+	9	27525221	C9orf72	1
9:27525751:A:G	GTEx/v8	Whole_Blood	ENSG00000147894	G	2.47204e-09	-0.0840474	5.73563e-08	A	+	9	27525751	C9orf72	1
9:27526047:C:T	GTEx/v8	Whole_Blood	ENSG00000147894	T	1.98902e-06	0.0784109	5.73563e-08	T	+	9	27526047	C9orf72	1
9:27527173:C:T	GTEx/v8	Whole_Blood	ENSG00000147894	C	1.98902e-06	0.0784109	5.73563e-08	C	+	9	27527173	C9orf72	1
9:27527363:C:CT	GTEx/v8	Whole_Blood	ENSG00000147894	CT	9.27277e-06	0.073328	5.73563e-08	CT	+	9	27527363	C9orf72	1
9:27527479:A:T	GTEx/v8	Whole_Blood	ENSG00000147894	T	3.31473e-09	-0.0833771	5.73563e-08	A	+	9	27527479	C9orf72	1
9:27527512:G:T	GTEx/v8	Whole_Blood	ENSG00000147894	G	2.554e-06	0.0757022	5.73563e-08	G	+	9	27527512	C9orf72	1
9:27528294:C:T	GTEx/v8	Whole_Blood	ENSG00000147894	C	1.0759e-07	-0.0753968	5.73563e-08	T	+	9	27528294	C9orf72	1
9:27528777:A:AG	GTEx/v8	Whole_Blood	ENSG00000147894	A	2.00068e-05	0.0735361	5.73563e-08	-	-	9	27528777	C9orf72	1
9:27529274:A:AAAT	GTEx/v8	Whole_Blood	ENSG00000147894	A	7.61035e-08	-0.0766605	5.73563e-08	AAAT	+	9	27529274	C9orf72	1
9:27529278:C:CA	GTEx/v8	Whole_Blood	ENSG00000147894	C	7.61035e-08	-0.0766605	5.73563e-08	CA	+	9	27529278	C9orf72	1
9:27529316:A:G	GTEx/v8	Whole_Blood	ENSG00000147894	A	1.37564e-07	-0.0750245	5.73563e-08	G	+	9	27529316	C9orf72	1
9:27529820:A:G	GTEx/v8	Whole_Blood	ENSG00000147894	A	7.9694e-10	-0.0868021	5.73563e-08	G	+	9	27529820	C9orf72	1
9:27529863:C:T	GTEx/v8	Whole_Blood	ENSG00000147894	T	1.32631e-09	-0.085304	5.73563e-08	C	+	9	27529863	C9orf72	1
9:27530467:C:G	GTEx/v8	Whole_Blood	ENSG00000147894	G	1.32631e-09	-0.085304	5.73563e-08	C	+	9	27530467	C9orf72	1
9:27533452:C:T	GTEx/v8	Whole_Blood	ENSG00000147894	C	7.13549e-09	-0.0819548	5.73563e-08	T	+	9	27533452	C9orf72	1
9:27533984:A:C	GTEx/v8	Whole_Blood	ENSG00000147894	A	1.55013e-08	-0.079232	5.73563e-08	C	+	9	27533984	C9orf72	1
9:27535342:C:T	GTEx/v8	Whole_Blood	ENSG00000147894	C	1.0187e-06	0.0814212	5.73563e-08	C	+	9	27535342	C9orf72	1
9:27536397:C:T	GTEx/v8	Whole_Blood	ENSG00000147894	T	1.34468e-06	0.0805697	5.73563e-08	T	+	9	27536397	C9orf72	1
9:27536894:A:T	GTEx/v8	Whole_Blood	ENSG00000147894	A	1.24094e-06	0.0808024	5.73563e-08	A	+	9	27536894	C9orf72	1
9:27538948:A:G	GTEx/v8	Whole_Blood	ENSG00000147894	G	4.30835e-05	-0.0655641	5.73563e-08	A	+	9	27538948	C9orf72	1
9:27541041:C:T	GTEx/v8	Whole_Blood	ENSG00000147894	T	1.96299e-08	-0.0795917	5.73563e-08	C	+	9	27541041	C9orf72	1
9:27542261:C:T	GTEx/v8	Whole_Blood	ENSG00000147894	T	3.9502e-10	-0.0876655	5.73563e-08	C	+	9	27542261	C9orf72	1
9:27543281:C:T	GTEx/v8	Whole_Blood	ENSG00000147894	C	1.59737e-06	-0.0797447	5.73563e-08	T	+	9	27543281	C9orf72	1
9:27543382:C:T	GTEx/v8	Whole_Blood	ENSG00000147894	T	1.59737e-06	-0.0797447	5.73563e-08	C	+	9	27543382	C9orf72	1
9:27544943:A:G	GTEx/v8	Whole_Blood	ENSG00000147894	A	1.23362e-09	-0.0847768	5.73563e-08	G	+	9	27544943	C9orf72	1
9:27545467:C:T	GTEx/v8	Whole_Blood	ENSG00000147894	T	1.00164e-06	0.081817	5.73563e-08	T	+	9	27545467	C9orf72	1
9:27545960:A:C	GTEx/v8	Whole_Blood	ENSG00000147894	A	1.32167e-06	0.0809044	5.73563e-08	A	+	9	27545960	C9orf72	1
9:27551040:C:T	GTEx/v8	Whole_Blood	ENSG00000147894	T	3.35566e-06	0.0778852	5.73563e-08	T	+	9	27551040	C9orf72	1
9:27552357:C:CT	GTEx/v8	Whole_Blood	ENSG00000147894	C	8.32738e-05	-0.0635328	5.73563e-08	CT	+	9	27552357	C9orf72	1
9:27555836:C:T	GTEx/v8	Whole_Blood	ENSG00000147894	T	1.55404e-05	-0.0605634	5.73563e-08	C	+	9	27555836	C9orf72	1
9:27557537:C:T	GTEx/v8	Whole_Blood	ENSG00000147894	C	1.4448e-05	0.0692958	5.73563e-08	C	+	9	27557537	C9orf72	1
9:27559721:C:T	GTEx/v8	Whole_Blood	ENSG00000147894	C	1.64357e-05	0.0694085	5.73563e-08	C	+	9	27559721	C9orf72	1
9:27559835:A:G	GTEx/v8	Whole_Blood	ENSG00000147894	A	2.80126e-06	0.0776978	5.73563e-08	A	+	9	27559835	C9orf72	1
9:27561049:C:T	GTEx/v8	Whole_Blood	ENSG00000147894	C	1.64357e-05	0.0694085	5.73563e-08	C	+	9	27561049	C9orf72	1
9:27561800:C:T	GTEx/v8	Whole_Blood	ENSG00000147894	T	3.34373e-06	0.077161	5.73563e-08	T	+	9	27561800	C9orf72	1
9:27563868:A:G	GTEx/v8	Whole_Blood	ENSG00000147894	A	4.15147e-06	0.0764314	5.73563e-08	A	+	9	27563868	C9orf72	1
9:27565105:A:G	GTEx/v8	Whole_Blood	ENSG00000147894	A	1.06773e-08	0.0786616	5.73563e-08	A	+	9	27565105	C9orf72	1
9:27565218:A:AAG	GTEx/v8	Whole_Blood	ENSG00000147894	A	5.55415e-06	0.0753403	5.73563e-08	A	+	9	27565218	C9orf72	1
9:27566141:C:G	GTEx/v8	Whole_Blood	ENSG00000147894	C	2.45904e-05	-0.0582345	5.73563e-08	G	+	9	27566141	C9orf72	1
9:27567635:G:T	GTEx/v8	Whole_Blood	ENSG00000147894	T	2.39037e-08	-0.0775194	5.73563e-08	G	+	9	27567635	C9orf72	1
9:27568817:A:G	GTEx/v8	Whole_Blood	ENSG00000147894	G	5.60141e-06	0.0767325	5.73563e-08	G	+	9	27568817	C9orf72	1
9:27569188:C:T	GTEx/v8	Whole_Blood	ENSG00000147894	C	2.39037e-08	-0.0775194	5.73563e-08	T	+	9	27569188	C9orf72	1
9:27569572:C:T	GTEx/v8	Whole_Blood	ENSG00000147894	T	1.85913e-08	-0.0780439	5.73563e-08	C	+	9	27569572	C9orf72	1
9:27571458:A:C	GTEx/v8	Whole_Blood	ENSG00000147894	A	1.85913e-08	-0.0780439	5.73563e-08	C	+	9	27571458	C9orf72	1
9:27572255:A:C	GTEx/v8	Whole_Blood	ENSG00000147894	A	1.64789e-08	-0.078716	5.73563e-08	C	+	9	27572255	C9orf72	1
9:27574515:C:T	GTEx/v8	Whole_Blood	ENSG00000147894	T	4.70395e-06	0.0741793	5.73563e-08	T	+	9	27574515	C9orf72	1
9:27574978:A:G	GTEx/v8	Whole_Blood	ENSG00000147894	G	2.11687e-06	0.0620672	5.73563e-08	G	+	9	27574978	C9orf72	1
9:27575463:C:T	GTEx/v8	Whole_Blood	ENSG00000147894	C	3.39155e-06	0.0613696	5.73563e-08	C	+	9	27575463	C9orf72	1
9:27576267:C:G	GTEx/v8	Whole_Blood	ENSG00000147894	C	2.8158e-06	0.0632817	5.73563e-08	C	+	9	27576267	C9orf72	1
9:27577611:A:G	GTEx/v8	Whole_Blood	ENSG00000147894	G	1.65435e-05	0.058137	5.73563e-08	G	+	9	27577611	C9orf72	1
9:27578077:A:G	GTEx/v8	Whole_Blood	ENSG00000147894	A	1.43912e-06	0.0641587	5.73563e-08	A	+	9	27578077	C9orf72	1
9:27578935:G:T	GTEx/v8	Whole_Blood	ENSG00000147894	G	1.68957e-05	0.0565919	5.73563e-08	G	+	9	27578935	C9orf72	1
9:27579560:A:G	GTEx/v8	Whole_Blood	ENSG00000147894	G	1.68957e-05	0.0565919	5.73563e-08	G	+	9	27579560	C9orf72	1
9:27580674:A:C	GTEx/v8	Whole_Blood	ENSG00000147894	C	2.05136e-05	0.0567726	5.73563e-08	C	+	9	27580674	C9orf72	1
9:27581239:C:T	GTEx/v8	Whole_Blood	ENSG00000147894	C	1.65913e-06	0.0628305	5.73563e-08	C	+	9	27581239	C9orf72	1
9:27581249:A:G	GTEx/v8	Whole_Blood	ENSG00000147894	A	6.86636e-07	0.0651865	5.73563e-08	A	+	9	27581249	C9orf72	1
9:27582311:C:T	GTEx/v8	Whole_Blood	ENSG00000147894	C	1.33979e-06	0.0644531	5.73563e-08	C	+	9	27582311	C9orf72	1
9:27584059:C:G	GTEx/v8	Whole_Blood	ENSG00000147894	C	1.7725e-05	0.104148	5.73563e-08	C	+	9	27584059	C9orf72	1
9:27585697:A:G	GTEx/v8	Whole_Blood	ENSG00000147894	A	3.31204e-05	0.101543	5.73563e-08	A	+	9	27585697	C9orf72	1
9:27586162:A:G	GTEx/v8	Whole_Blood	ENSG00000147894	G	2.10791e-08	0.076434	5.73563e-08	G	+	9	27586162	C9orf72	1
9:27586615:A:G	GTEx/v8	Whole_Blood	ENSG00000147894	A	3.67983e-08	0.0752088	5.73563e-08	A	+	9	27586615	C9orf72	1
12:57222611:C:T	GTEx/v8	Whole_Blood	ENSG00000176422	C	0.000111305	0.477495	2.66342e-36	C	+	12	57222611	SPRYD4	1
9:27528294:C:T	GTEx/v8	Brain_Amygdala	ENSG00000147894	C	1.20401e-05	-0.376044	0.000614676	T	+	9	27528294	C9orf72	1
9:27529274:A:AAAT	GTEx/v8	Brain_Amygdala	ENSG00000147894	A	1.55879e-05	-0.375279	0.000614676	AAAT	+	9	27529274	C9orf72	1
9:27529278:C:CA	GTEx/v8	Brain_Amygdala	ENSG00000147894	C	1.55879e-05	-0.375279	0.000614676	CA	+	9	27529278	C9orf72	1
9:27529316:A:G	GTEx/v8	Brain_Amygdala	ENSG00000147894	A	1.44235e-05	-0.372678	0.000614676	G	+	9	27529316	C9orf72	1
9:27541041:C:T	GTEx/v8	Brain_Amygdala	ENSG00000147894	T	1.44878e-05	-0.359054	0.000614676	C	+	9	27541041	C9orf72	1
9:27525751:A:G	GTEx/v8	Brain_Anterior_cingulate_cortex_BA24	ENSG00000147894	G	8.10211e-07	-0.307305	0.00194341	A	+	9	27525751	C9orf72	1
9:27527479:A:T	GTEx/v8	Brain_Anterior_cingulate_cortex_BA24	ENSG00000147894	T	2.13155e-06	-0.294556	0.00194341	A	+	9	27527479	C9orf72	1
9:27528294:C:T	GTEx/v8	Brain_Anterior_cingulate_cortex_BA24	ENSG00000147894	C	4.38418e-06	-0.285406	0.00194341	T	+	9	27528294	C9orf72	1
9:27529274:A:AAAT	GTEx/v8	Brain_Anterior_cingulate_cortex_BA24	ENSG00000147894	A	5.65622e-06	-0.285058	0.00194341	AAAT	+	9	27529274	C9orf72	1
9:27529278:C:CA	GTEx/v8	Brain_Anterior_cingulate_cortex_BA24	ENSG00000147894	C	5.65622e-06	-0.285058	0.00194341	CA	+	9	27529278	C9orf72	1
9:27529316:A:G	GTEx/v8	Brain_Anterior_cingulate_cortex_BA24	ENSG00000147894	A	8.28098e-06	-0.278262	0.00194341	G	+	9	27529316	C9orf72	1
9:27529820:A:G	GTEx/v8	Brain_Anterior_cingulate_cortex_BA24	ENSG00000147894	A	1.06234e-06	-0.307159	0.00194341	G	+	9	27529820	C9orf72	1
9:27529863:C:T	GTEx/v8	Brain_Anterior_cingulate_cortex_BA24	ENSG00000147894	T	8.10211e-07	-0.307305	0.00194341	C	+	9	27529863	C9orf72	1
9:27530467:C:G	GTEx/v8	Brain_Anterior_cingulate_cortex_BA24	ENSG00000147894	G	8.10211e-07	-0.307305	0.00194341	C	+	9	27530467	C9orf72	1
9:27533452:C:T	GTEx/v8	Brain_Anterior_cingulate_cortex_BA24	ENSG00000147894	C	3.78072e-06	-0.288835	0.00194341	T	+	9	27533452	C9orf72	1
9:27533984:A:C	GTEx/v8	Brain_Anterior_cingulate_cortex_BA24	ENSG00000147894	A	1.77802e-05	-0.269512	0.00194341	C	+	9	27533984	C9orf72	1
9:27541041:C:T	GTEx/v8	Brain_Anterior_cingulate_cortex_BA24	ENSG00000147894	T	1.71298e-06	-0.297857	0.00194341	C	+	9	27541041	C9orf72	1
9:27542261:C:T	GTEx/v8	Brain_Anterior_cingulate_cortex_BA24	ENSG00000147894	T	4.16803e-07	-0.312199	0.00194341	C	+	9	27542261	C9orf72	1
9:27544943:A:G	GTEx/v8	Brain_Anterior_cingulate_cortex_BA24	ENSG00000147894	A	1.69464e-07	-0.31479	0.00194341	G	+	9	27544943	C9orf72	1
9:27559835:A:G	GTEx/v8	Brain_Anterior_cingulate_cortex_BA24	ENSG00000147894	A	2.01097e-05	0.308875	0.00194341	A	+	9	27559835	C9orf72	1
9:27561800:C:T	GTEx/v8	Brain_Anterior_cingulate_cortex_BA24	ENSG00000147894	T	2.01097e-05	0.308875	0.00194341	T	+	9	27561800	C9orf72	1
9:27565105:A:G	GTEx/v8	Brain_Anterior_cingulate_cortex_BA24	ENSG00000147894	A	1.10773e-06	0.289206	0.00194341	A	+	9	27565105	C9orf72	1
9:27565218:A:AAG	GTEx/v8	Brain_Anterior_cingulate_cortex_BA24	ENSG00000147894	A	2.01097e-05	0.308875	0.00194341	A	+	9	27565218	C9orf72	1
9:27574515:C:T	GTEx/v8	Brain_Anterior_cingulate_cortex_BA24	ENSG00000147894	T	6.22123e-06	0.326322	0.00194341	T	+	9	27574515	C9orf72	1
9:27574978:A:G	GTEx/v8	Brain_Anterior_cingulate_cortex_BA24	ENSG00000147894	G	2.33339e-06	0.271544	0.00194341	G	+	9	27574978	C9orf72	1
9:27575463:C:T	GTEx/v8	Brain_Anterior_cingulate_cortex_BA24	ENSG00000147894	C	1.29141e-05	0.254541	0.00194341	C	+	9	27575463	C9orf72	1
9:27576267:C:G	GTEx/v8	Brain_Anterior_cingulate_cortex_BA24	ENSG00000147894	C	1.61685e-05	0.245969	0.00194341	C	+	9	27576267	C9orf72	1
9:27577611:A:G	GTEx/v8	Brain_Anterior_cingulate_cortex_BA24	ENSG00000147894	G	2.41643e-06	0.278101	0.00194341	G	+	9	27577611	C9orf72	1
9:27578077:A:G	GTEx/v8	Brain_Anterior_cingulate_cortex_BA24	ENSG00000147894	A	6.5495e-06	0.261831	0.00194341	A	+	9	27578077	C9orf72	1
9:27578647:A:C	GTEx/v8	Brain_Anterior_cingulate_cortex_BA24	ENSG00000147894	A	1.80686e-05	0.323017	0.00194341	A	+	9	27578647	C9orf72	1
9:27578935:G:T	GTEx/v8	Brain_Anterior_cingulate_cortex_BA24	ENSG00000147894	G	1.31196e-05	0.246871	0.00194341	G	+	9	27578935	C9orf72	1
9:27579560:A:G	GTEx/v8	Brain_Anterior_cingulate_cortex_BA24	ENSG00000147894	G	1.31196e-05	0.246871	0.00194341	G	+	9	27579560	C9orf72	1
9:27580674:A:C	GTEx/v8	Brain_Anterior_cingulate_cortex_BA24	ENSG00000147894	C	8.83172e-06	0.258543	0.00194341	C	+	9	27580674	C9orf72	1
9:27581239:C:T	GTEx/v8	Brain_Anterior_cingulate_cortex_BA24	ENSG00000147894	C	8.77977e-06	0.256906	0.00194341	C	+	9	27581239	C9orf72	1
9:27581249:A:G	GTEx/v8	Brain_Anterior_cingulate_cortex_BA24	ENSG00000147894	A	8.77977e-06	0.256906	0.00194341	A	+	9	27581249	C9orf72	1
9:27582311:C:T	GTEx/v8	Brain_Anterior_cingulate_cortex_BA24	ENSG00000147894	C	5.01969e-06	0.273184	0.00194341	C	+	9	27582311	C9orf72	1
9:27586162:A:G	GTEx/v8	Brain_Anterior_cingulate_cortex_BA24	ENSG00000147894	G	1.48817e-05	0.270844	0.00194341	G	+	9	27586162	C9orf72	1
9:27586615:A:G	GTEx/v8	Brain_Anterior_cingulate_cortex_BA24	ENSG00000147894	A	7.61192e-06	0.27835	0.00194341	A	+	9	27586615	C9orf72	1
9:27508489:C:T	GTEx/v8	Brain_Caudate_basal_ganglia	ENSG00000147894	T	1.50575e-05	0.254079	1.54268e-12	T	+	9	27508489	C9orf72	1
9:27510360:C:T	GTEx/v8	Brain_Caudate_basal_ganglia	ENSG00000147894	T	2.31838e-05	-0.237286	1.54268e-12	C	+	9	27510360	C9orf72	1
9:27511151:A:G	GTEx/v8	Brain_Caudate_basal_ganglia	ENSG00000147894	G	9.62222e-06	0.262802	1.54268e-12	G	+	9	27511151	C9orf72	1
9:27511284:G:T	GTEx/v8	Brain_Caudate_basal_ganglia	ENSG00000147894	G	9.62222e-06	0.262802	1.54268e-12	G	+	9	27511284	C9orf72	1
9:27513716:C:G	GTEx/v8	Brain_Caudate_basal_ganglia	ENSG00000147894	C	1.17063e-05	0.262125	1.54268e-12	C	+	9	27513716	C9orf72	1
9:27515794:G:T	GTEx/v8	Brain_Caudate_basal_ganglia	ENSG00000147894	T	1.17063e-05	0.262125	1.54268e-12	T	+	9	27515794	C9orf72	1
9:27515967:A:G	GTEx/v8	Brain_Caudate_basal_ganglia	ENSG00000147894	G	1.17063e-05	0.262125	1.54268e-12	G	+	9	27515967	C9orf72	1
9:27516436:C:G	GTEx/v8	Brain_Caudate_basal_ganglia	ENSG00000147894	G	1.17063e-05	0.262125	1.54268e-12	G	+	9	27516436	C9orf72	1
9:27516590:C:T	GTEx/v8	Brain_Caudate_basal_ganglia	ENSG00000147894	C	1.17063e-05	0.262125	1.54268e-12	C	+	9	27516590	C9orf72	1
9:27516640:A:C	GTEx/v8	Brain_Caudate_basal_ganglia	ENSG00000147894	C	1.17063e-05	0.262125	1.54268e-12	C	+	9	27516640	C9orf72	1
9:27525751:A:G	GTEx/v8	Brain_Caudate_basal_ganglia	ENSG00000147894	G	3.2547e-10	-0.348898	1.54268e-12	A	+	9	27525751	C9orf72	1
9:27527479:A:T	GTEx/v8	Brain_Caudate_basal_ganglia	ENSG00000147894	T	8.76983e-10	-0.340918	1.54268e-12	A	+	9	27527479	C9orf72	1
9:27528294:C:T	GTEx/v8	Brain_Caudate_basal_ganglia	ENSG00000147894	C	7.07248e-10	-0.339743	1.54268e-12	T	+	9	27528294	C9orf72	1
9:27529274:A:AAAT	GTEx/v8	Brain_Caudate_basal_ganglia	ENSG00000147894	A	8.32222e-11	-0.356965	1.54268e-12	AAAT	+	9	27529274	C9orf72	1
9:27529278:C:CA	GTEx/v8	Brain_Caudate_basal_ganglia	ENSG00000147894	C	8.32222e-11	-0.356965	1.54268e-12	CA	+	9	27529278	C9orf72	1
9:27529316:A:G	GTEx/v8	Brain_Caudate_basal_ganglia	ENSG00000147894	A	1.0256e-10	-0.356426	1.54268e-12	G	+	9	27529316	C9orf72	1
9:27529820:A:G	GTEx/v8	Brain_Caudate_basal_ganglia	ENSG00000147894	A	5.3143e-11	-0.359512	1.54268e-12	G	+	9	27529820	C9orf72	1
9:27529863:C:T	GTEx/v8	Brain_Caudate_basal_ganglia	ENSG00000147894	T	1.52904e-10	-0.350451	1.54268e-12	C	+	9	27529863	C9orf72	1
9:27530467:C:G	GTEx/v8	Brain_Caudate_basal_ganglia	ENSG00000147894	G	1.52904e-10	-0.350451	1.54268e-12	C	+	9	27530467	C9orf72	1
9:27533452:C:T	GTEx/v8	Brain_Caudate_basal_ganglia	ENSG00000147894	C	6.91721e-10	-0.325279	1.54268e-12	T	+	9	27533452	C9orf72	1
9:27533984:A:C	GTEx/v8	Brain_Caudate_basal_ganglia	ENSG00000147894	A	3.71558e-10	-0.331732	1.54268e-12	C	+	9	27533984	C9orf72	1
9:27541041:C:T	GTEx/v8	Brain_Caudate_basal_ganglia	ENSG00000147894	T	2.77267e-11	-0.356265	1.54268e-12	C	+	9	27541041	C9orf72	1
9:27542261:C:T	GTEx/v8	Brain_Caudate_basal_ganglia	ENSG00000147894	T	8.01939e-11	-0.347162	1.54268e-12	C	+	9	27542261	C9orf72	1
9:27544943:A:G	GTEx/v8	Brain_Caudate_basal_ganglia	ENSG00000147894	A	1.7062e-11	-0.354122	1.54268e-12	G	+	9	27544943	C9orf72	1
9:27565105:A:G	GTEx/v8	Brain_Caudate_basal_ganglia	ENSG00000147894	A	7.06861e-13	0.369836	1.54268e-12	A	+	9	27565105	C9orf72	1
9:27574978:A:G	GTEx/v8	Brain_Caudate_basal_ganglia	ENSG00000147894	G	3.83646e-11	0.318071	1.54268e-12	G	+	9	27574978	C9orf72	1
9:27575463:C:T	GTEx/v8	Brain_Caudate_basal_ganglia	ENSG00000147894	C	7.49067e-11	0.317792	1.54268e-12	C	+	9	27575463	C9orf72	1
9:27576267:C:G	GTEx/v8	Brain_Caudate_basal_ganglia	ENSG00000147894	C	1.69999e-09	0.290733	1.54268e-12	C	+	9	27576267	C9orf72	1
9:27577611:A:G	GTEx/v8	Brain_Caudate_basal_ganglia	ENSG00000147894	G	3.26004e-09	0.288939	1.54268e-12	G	+	9	27577611	C9orf72	1
9:27578077:A:G	GTEx/v8	Brain_Caudate_basal_ganglia	ENSG00000147894	A	4.01848e-09	0.293948	1.54268e-12	A	+	9	27578077	C9orf72	1
9:27578935:G:T	GTEx/v8	Brain_Caudate_basal_ganglia	ENSG00000147894	G	7.77475e-10	0.296897	1.54268e-12	G	+	9	27578935	C9orf72	1
9:27579560:A:G	GTEx/v8	Brain_Caudate_basal_ganglia	ENSG00000147894	G	7.77475e-10	0.296897	1.54268e-12	G	+	9	27579560	C9orf72	1
9:27580674:A:C	GTEx/v8	Brain_Caudate_basal_ganglia	ENSG00000147894	C	7.4193e-10	0.295332	1.54268e-12	C	+	9	27580674	C9orf72	1
9:27581239:C:T	GTEx/v8	Brain_Caudate_basal_ganglia	ENSG00000147894	C	1.4429e-09	0.299267	1.54268e-12	C	+	9	27581239	C9orf72	1
9:27581249:A:G	GTEx/v8	Brain_Caudate_basal_ganglia	ENSG00000147894	A	5.93998e-10	0.305273	1.54268e-12	A	+	9	27581249	C9orf72	1
9:27582311:C:T	GTEx/v8	Brain_Caudate_basal_ganglia	ENSG00000147894	C	9.29019e-11	0.313839	1.54268e-12	C	+	9	27582311	C9orf72	1
9:27586162:A:G	GTEx/v8	Brain_Caudate_basal_ganglia	ENSG00000147894	G	2.57692e-09	0.304469	1.54268e-12	G	+	9	27586162	C9orf72	1
9:27586454:A:G	GTEx/v8	Brain_Caudate_basal_ganglia	ENSG00000147894	G	1.57868e-05	0.258821	1.54268e-12	G	+	9	27586454	C9orf72	1
9:27586615:A:G	GTEx/v8	Brain_Caudate_basal_ganglia	ENSG00000147894	A	9.6415e-09	0.296325	1.54268e-12	A	+	9	27586615	C9orf72	1
5:150401796:A:G	GTEx/v8	Brain_Cerebellar_Hemisphere	ENSG00000145901	G	2.13039e-06	0.399246	0.00011907	A	-	5	150401796	TNIP1	1
5:150402334:C:T	GTEx/v8	Brain_Cerebellar_Hemisphere	ENSG00000145901	T	3.86392e-06	0.392553	0.00011907	C	-	5	150402334	TNIP1	1
5:150410835:C:T	GTEx/v8	Brain_Cerebellar_Hemisphere	ENSG00000145901	T	1.76816e-05	0.369361	0.00011907	C	-	5	150410835	TNIP1	1
9:27466680:C:T	GTEx/v8	Brain_Cerebellar_Hemisphere	ENSG00000147894	T	4.42296e-06	0.318115	5.61954e-19	T	+	9	27466680	C9orf72	1
9:27466817:C:G	GTEx/v8	Brain_Cerebellar_Hemisphere	ENSG00000147894	C	3.75425e-06	0.332954	5.61954e-19	C	+	9	27466817	C9orf72	1
9:27468461:A:C	GTEx/v8	Brain_Cerebellar_Hemisphere	ENSG00000147894	A	1.07064e-05	0.301728	5.61954e-19	A	+	9	27468461	C9orf72	1
9:27483420:A:G	GTEx/v8	Brain_Cerebellar_Hemisphere	ENSG00000147894	A	4.94981e-05	-0.276737	5.61954e-19	G	+	9	27483420	C9orf72	1
9:27484496:A:G	GTEx/v8	Brain_Cerebellar_Hemisphere	ENSG00000147894	G	4.94981e-05	-0.276737	5.61954e-19	A	+	9	27484496	C9orf72	1
9:27487221:C:T	GTEx/v8	Brain_Cerebellar_Hemisphere	ENSG00000147894	C	5.27188e-05	-0.289547	5.61954e-19	T	+	9	27487221	C9orf72	1
9:27489251:A:G	GTEx/v8	Brain_Cerebellar_Hemisphere	ENSG00000147894	G	5.5653e-05	-0.290037	5.61954e-19	A	+	9	27489251	C9orf72	1
9:27490332:G:T	GTEx/v8	Brain_Cerebellar_Hemisphere	ENSG00000147894	G	5.5653e-05	-0.290037	5.61954e-19	T	+	9	27490332	C9orf72	1
9:27490967:A:G	GTEx/v8	Brain_Cerebellar_Hemisphere	ENSG00000147894	G	5.5653e-05	-0.290037	5.61954e-19	A	+	9	27490967	C9orf72	1
9:27491397:A:G	GTEx/v8	Brain_Cerebellar_Hemisphere	ENSG00000147894	A	5.5653e-05	-0.290037	5.61954e-19	G	+	9	27491397	C9orf72	1
9:27494674:G:T	GTEx/v8	Brain_Cerebellar_Hemisphere	ENSG00000147894	T	5.5653e-05	-0.290037	5.61954e-19	G	+	9	27494674	C9orf72	1
9:27495572:A:C	GTEx/v8	Brain_Cerebellar_Hemisphere	ENSG00000147894	A	5.5653e-05	-0.290037	5.61954e-19	C	+	9	27495572	C9orf72	1
9:27496301:C:CAGA	GTEx/v8	Brain_Cerebellar_Hemisphere	ENSG00000147894	C	1.62364e-05	-0.29808	5.61954e-19	CAGA	+	9	27496301	C9orf72	1
9:27496661:G:T	GTEx/v8	Brain_Cerebellar_Hemisphere	ENSG00000147894	G	5.5653e-05	-0.290037	5.61954e-19	T	+	9	27496661	C9orf72	1
9:27506051:A:G	GTEx/v8	Brain_Cerebellar_Hemisphere	ENSG00000147894	A	3.3367e-05	-0.292616	5.61954e-19	G	+	9	27506051	C9orf72	1
9:27507804:A:G	GTEx/v8	Brain_Cerebellar_Hemisphere	ENSG00000147894	G	3.31289e-05	0.330733	5.61954e-19	G	+	9	27507804	C9orf72	1
9:27507836:C:T	GTEx/v8	Brain_Cerebellar_Hemisphere	ENSG00000147894	T	3.3367e-05	-0.292616	5.61954e-19	C	+	9	27507836	C9orf72	1
9:27508489:C:T	GTEx/v8	Brain_Cerebellar_Hemisphere	ENSG00000147894	T	2.53559e-06	0.341839	5.61954e-19	T	+	9	27508489	C9orf72	1
9:27509635:A:G	GTEx/v8	Brain_Cerebellar_Hemisphere	ENSG00000147894	A	3.31289e-05	0.330733	5.61954e-19	A	+	9	27509635	C9orf72	1
9:27509870:A:G	GTEx/v8	Brain_Cerebellar_Hemisphere	ENSG00000147894	A	3.31289e-05	0.330733	5.61954e-19	A	+	9	27509870	C9orf72	1
9:27509945:A:G	GTEx/v8	Brain_Cerebellar_Hemisphere	ENSG00000147894	G	3.31289e-05	0.330733	5.61954e-19	G	+	9	27509945	C9orf72	1
9:27510360:C:T	GTEx/v8	Brain_Cerebellar_Hemisphere	ENSG00000147894	T	6.94921e-11	-0.410466	5.61954e-19	C	+	9	27510360	C9orf72	1
9:27511151:A:G	GTEx/v8	Brain_Cerebellar_Hemisphere	ENSG00000147894	G	1.60415e-06	0.354436	5.61954e-19	G	+	9	27511151	C9orf72	1
9:27511284:G:T	GTEx/v8	Brain_Cerebellar_Hemisphere	ENSG00000147894	G	1.60415e-06	0.354436	5.61954e-19	G	+	9	27511284	C9orf72	1
9:27511995:G:GTGT	GTEx/v8	Brain_Cerebellar_Hemisphere	ENSG00000147894	G	2.08511e-05	0.346699	5.61954e-19	G	+	9	27511995	C9orf72	1
9:27513298:A:G	GTEx/v8	Brain_Cerebellar_Hemisphere	ENSG00000147894	A	2.28181e-05	0.354423	5.61954e-19	A	+	9	27513298	C9orf72	1
9:27513716:C:G	GTEx/v8	Brain_Cerebellar_Hemisphere	ENSG00000147894	C	6.63114e-07	0.37649	5.61954e-19	C	+	9	27513716	C9orf72	1
9:27514318:A:T	GTEx/v8	Brain_Cerebellar_Hemisphere	ENSG00000147894	A	1.08923e-05	-0.324786	5.61954e-19	T	+	9	27514318	C9orf72	1
9:27514584:C:T	GTEx/v8	Brain_Cerebellar_Hemisphere	ENSG00000147894	C	1.22246e-05	0.359302	5.61954e-19	C	+	9	27514584	C9orf72	1
9:27514962:G:T	GTEx/v8	Brain_Cerebellar_Hemisphere	ENSG00000147894	T	1.08923e-05	-0.324786	5.61954e-19	G	+	9	27514962	C9orf72	1
9:27515194:C:G	GTEx/v8	Brain_Cerebellar_Hemisphere	ENSG00000147894	C	1.22246e-05	0.359302	5.61954e-19	C	+	9	27515194	C9orf72	1
9:27515794:G:T	GTEx/v8	Brain_Cerebellar_Hemisphere	ENSG00000147894	T	6.63114e-07	0.37649	5.61954e-19	T	+	9	27515794	C9orf72	1
9:27515967:A:G	GTEx/v8	Brain_Cerebellar_Hemisphere	ENSG00000147894	G	6.63114e-07	0.37649	5.61954e-19	G	+	9	27515967	C9orf72	1
9:27516436:C:G	GTEx/v8	Brain_Cerebellar_Hemisphere	ENSG00000147894	G	6.63114e-07	0.37649	5.61954e-19	G	+	9	27516436	C9orf72	1
9:27516590:C:T	GTEx/v8	Brain_Cerebellar_Hemisphere	ENSG00000147894	C	6.63114e-07	0.37649	5.61954e-19	C	+	9	27516590	C9orf72	1
9:27516640:A:C	GTEx/v8	Brain_Cerebellar_Hemisphere	ENSG00000147894	C	6.63114e-07	0.37649	5.61954e-19	C	+	9	27516640	C9orf72	1
9:27519173:C:T	GTEx/v8	Brain_Cerebellar_Hemisphere	ENSG00000147894	T	6.45592e-06	-0.30331	5.61954e-19	C	+	9	27519173	C9orf72	1
9:27519693:C:T	GTEx/v8	Brain_Cerebellar_Hemisphere	ENSG00000147894	T	6.45592e-06	-0.30331	5.61954e-19	C	+	9	27519693	C9orf72	1
9:27521908:A:T	GTEx/v8	Brain_Cerebellar_Hemisphere	ENSG00000147894	A	5.1369e-05	0.340554	5.61954e-19	A	+	9	27521908	C9orf72	1
9:27523082:C:G	GTEx/v8	Brain_Cerebellar_Hemisphere	ENSG00000147894	G	3.39996e-05	0.353759	5.61954e-19	G	+	9	27523082	C9orf72	1
9:27525751:A:G	GTEx/v8	Brain_Cerebellar_Hemisphere	ENSG00000147894	G	9.18612e-15	-0.488088	5.61954e-19	A	+	9	27525751	C9orf72	1
9:27526047:C:T	GTEx/v8	Brain_Cerebellar_Hemisphere	ENSG00000147894	T	5.1369e-05	0.340554	5.61954e-19	T	+	9	27526047	C9orf72	1
9:27527173:C:T	GTEx/v8	Brain_Cerebellar_Hemisphere	ENSG00000147894	C	5.1369e-05	0.340554	5.61954e-19	C	+	9	27527173	C9orf72	1
9:27527363:C:CT	GTEx/v8	Brain_Cerebellar_Hemisphere	ENSG00000147894	CT	5.1369e-05	0.340554	5.61954e-19	CT	+	9	27527363	C9orf72	1
9:27527479:A:T	GTEx/v8	Brain_Cerebellar_Hemisphere	ENSG00000147894	T	6.36847e-14	-0.476942	5.61954e-19	A	+	9	27527479	C9orf72	1
9:27527512:G:T	GTEx/v8	Brain_Cerebellar_Hemisphere	ENSG00000147894	G	2.79871e-05	0.345874	5.61954e-19	G	+	9	27527512	C9orf72	1
9:27528294:C:T	GTEx/v8	Brain_Cerebellar_Hemisphere	ENSG00000147894	C	6.81549e-15	-0.481718	5.61954e-19	T	+	9	27528294	C9orf72	1
9:27528777:A:AG	GTEx/v8	Brain_Cerebellar_Hemisphere	ENSG00000147894	A	3.85351e-05	0.351885	5.61954e-19	-	-	9	27528777	C9orf72	1
9:27529274:A:AAAT	GTEx/v8	Brain_Cerebellar_Hemisphere	ENSG00000147894	A	5.26971e-15	-0.488182	5.61954e-19	AAAT	+	9	27529274	C9orf72	1
9:27529278:C:CA	GTEx/v8	Brain_Cerebellar_Hemisphere	ENSG00000147894	C	5.26971e-15	-0.488182	5.61954e-19	CA	+	9	27529278	C9orf72	1
9:27529316:A:G	GTEx/v8	Brain_Cerebellar_Hemisphere	ENSG00000147894	A	5.26971e-15	-0.488182	5.61954e-19	G	+	9	27529316	C9orf72	1
9:27529820:A:G	GTEx/v8	Brain_Cerebellar_Hemisphere	ENSG00000147894	A	9.18612e-15	-0.488088	5.61954e-19	G	+	9	27529820	C9orf72	1
9:27529863:C:T	GTEx/v8	Brain_Cerebellar_Hemisphere	ENSG00000147894	T	9.18612e-15	-0.488088	5.61954e-19	C	+	9	27529863	C9orf72	1
9:27530467:C:G	GTEx/v8	Brain_Cerebellar_Hemisphere	ENSG00000147894	G	9.18612e-15	-0.488088	5.61954e-19	C	+	9	27530467	C9orf72	1
9:27533452:C:T	GTEx/v8	Brain_Cerebellar_Hemisphere	ENSG00000147894	C	3.06514e-11	-0.413175	5.61954e-19	T	+	9	27533452	C9orf72	1
9:27533984:A:C	GTEx/v8	Brain_Cerebellar_Hemisphere	ENSG00000147894	A	6.17925e-11	-0.415019	5.61954e-19	C	+	9	27533984	C9orf72	1
9:27541041:C:T	GTEx/v8	Brain_Cerebellar_Hemisphere	ENSG00000147894	T	1.04798e-14	-0.476412	5.61954e-19	C	+	9	27541041	C9orf72	1
9:27542261:C:T	GTEx/v8	Brain_Cerebellar_Hemisphere	ENSG00000147894	T	4.59612e-14	-0.464269	5.61954e-19	C	+	9	27542261	C9orf72	1
9:27544943:A:G	GTEx/v8	Brain_Cerebellar_Hemisphere	ENSG00000147894	A	3.80452e-14	-0.460036	5.61954e-19	G	+	9	27544943	C9orf72	1
9:27546275:A:G	GTEx/v8	Brain_Cerebellar_Hemisphere	ENSG00000147894	G	4.12883e-06	0.314947	5.61954e-19	A	-	9	27546275	C9orf72	1
9:27554188:G:T	GTEx/v8	Brain_Cerebellar_Hemisphere	ENSG00000147894	G	7.23594e-07	0.331851	5.61954e-19	T	-	9	27554188	C9orf72	1
9:27557537:C:T	GTEx/v8	Brain_Cerebellar_Hemisphere	ENSG00000147894	C	2.61213e-06	0.374076	5.61954e-19	C	+	9	27557537	C9orf72	1
9:27559721:C:T	GTEx/v8	Brain_Cerebellar_Hemisphere	ENSG00000147894	C	3.39239e-06	0.369413	5.61954e-19	C	+	9	27559721	C9orf72	1
9:27559733:A:G	GTEx/v8	Brain_Cerebellar_Hemisphere	ENSG00000147894	A	1.46379e-06	0.325521	5.61954e-19	G	-	9	27559733	C9orf72	1
9:27559835:A:G	GTEx/v8	Brain_Cerebellar_Hemisphere	ENSG00000147894	A	5.49221e-05	0.349715	5.61954e-19	A	+	9	27559835	C9orf72	1
9:27560594:C:T	GTEx/v8	Brain_Cerebellar_Hemisphere	ENSG00000147894	C	7.23594e-07	0.331851	5.61954e-19	T	-	9	27560594	C9orf72	1
9:27561049:C:T	GTEx/v8	Brain_Cerebellar_Hemisphere	ENSG00000147894	C	3.39239e-06	0.369413	5.61954e-19	C	+	9	27561049	C9orf72	1
9:27561800:C:T	GTEx/v8	Brain_Cerebellar_Hemisphere	ENSG00000147894	T	5.49221e-05	0.349715	5.61954e-19	T	+	9	27561800	C9orf72	1
9:27562233:C:T	GTEx/v8	Brain_Cerebellar_Hemisphere	ENSG00000147894	C	2.15943e-06	0.322834	5.61954e-19	T	-	9	27562233	C9orf72	1
9:27562293:A:T	GTEx/v8	Brain_Cerebellar_Hemisphere	ENSG00000147894	A	2.15943e-06	0.322834	5.61954e-19	T	-	9	27562293	C9orf72	1
9:27562881:C:T	GTEx/v8	Brain_Cerebellar_Hemisphere	ENSG00000147894	C	9.59586e-07	0.32965	5.61954e-19	T	-	9	27562881	C9orf72	1
9:27565105:A:G	GTEx/v8	Brain_Cerebellar_Hemisphere	ENSG00000147894	A	6.88025e-19	0.528745	5.61954e-19	A	+	9	27565105	C9orf72	1
9:27567635:G:T	GTEx/v8	Brain_Cerebellar_Hemisphere	ENSG00000147894	T	2.3174e-06	-0.301776	5.61954e-19	G	+	9	27567635	C9orf72	1
9:27569188:C:T	GTEx/v8	Brain_Cerebellar_Hemisphere	ENSG00000147894	C	2.3174e-06	-0.301776	5.61954e-19	T	+	9	27569188	C9orf72	1
9:27569572:C:T	GTEx/v8	Brain_Cerebellar_Hemisphere	ENSG00000147894	T	2.3174e-06	-0.301776	5.61954e-19	C	+	9	27569572	C9orf72	1
9:27571458:A:C	GTEx/v8	Brain_Cerebellar_Hemisphere	ENSG00000147894	A	2.3174e-06	-0.301776	5.61954e-19	C	+	9	27571458	C9orf72	1
9:27572255:A:C	GTEx/v8	Brain_Cerebellar_Hemisphere	ENSG00000147894	A	2.3174e-06	-0.301776	5.61954e-19	C	+	9	27572255	C9orf72	1
9:27574978:A:G	GTEx/v8	Brain_Cerebellar_Hemisphere	ENSG00000147894	G	1.11239e-13	0.428976	5.61954e-19	G	+	9	27574978	C9orf72	1
9:27575463:C:T	GTEx/v8	Brain_Cerebellar_Hemisphere	ENSG00000147894	C	1.17034e-11	0.399441	5.61954e-19	C	+	9	27575463	C9orf72	1
9:27576267:C:G	GTEx/v8	Brain_Cerebellar_Hemisphere	ENSG00000147894	C	9.00324e-11	0.393461	5.61954e-19	C	+	9	27576267	C9orf72	1
9:27577611:A:G	GTEx/v8	Brain_Cerebellar_Hemisphere	ENSG00000147894	G	7.80565e-08	0.338744	5.61954e-19	G	+	9	27577611	C9orf72	1
9:27578077:A:G	GTEx/v8	Brain_Cerebellar_Hemisphere	ENSG00000147894	A	9.38642e-10	0.369364	5.61954e-19	A	+	9	27578077	C9orf72	1
9:27578935:G:T	GTEx/v8	Brain_Cerebellar_Hemisphere	ENSG00000147894	G	3.15273e-10	0.375786	5.61954e-19	G	+	9	27578935	C9orf72	1
9:27579560:A:G	GTEx/v8	Brain_Cerebellar_Hemisphere	ENSG00000147894	G	3.15273e-10	0.375786	5.61954e-19	G	+	9	27579560	C9orf72	1
9:27580674:A:C	GTEx/v8	Brain_Cerebellar_Hemisphere	ENSG00000147894	C	1.0189e-10	0.385375	5.61954e-19	C	+	9	27580674	C9orf72	1
9:27581239:C:T	GTEx/v8	Brain_Cerebellar_Hemisphere	ENSG00000147894	C	6.03674e-10	0.365767	5.61954e-19	C	+	9	27581239	C9orf72	1
9:27581249:A:G	GTEx/v8	Brain_Cerebellar_Hemisphere	ENSG00000147894	A	2.96774e-10	0.368095	5.61954e-19	A	+	9	27581249	C9orf72	1
9:27582311:C:T	GTEx/v8	Brain_Cerebellar_Hemisphere	ENSG00000147894	C	1.06784e-11	0.399431	5.61954e-19	C	+	9	27582311	C9orf72	1
9:27584059:C:G	GTEx/v8	Brain_Cerebellar_Hemisphere	ENSG00000120162	C	1.01754e-11	1.0876	6.42817e-30	C	+	9	27584059	MOB3B	1
9:27584059:C:G	GTEx/v8	Brain_Cerebellar_Hemisphere	ENSG00000147894	C	1.6078e-07	0.586736	5.61954e-19	C	+	9	27584059	C9orf72	1
9:27585697:A:G	GTEx/v8	Brain_Cerebellar_Hemisphere	ENSG00000120162	A	1.59579e-14	1.16424	6.42817e-30	A	+	9	27585697	MOB3B	1
9:27585697:A:G	GTEx/v8	Brain_Cerebellar_Hemisphere	ENSG00000147894	A	4.4689e-07	0.549987	5.61954e-19	A	+	9	27585697	C9orf72	1
9:27586162:A:G	GTEx/v8	Brain_Cerebellar_Hemisphere	ENSG00000147894	G	7.49566e-09	0.374592	5.61954e-19	G	+	9	27586162	C9orf72	1
9:27586615:A:G	GTEx/v8	Brain_Cerebellar_Hemisphere	ENSG00000147894	A	1.24926e-08	0.3729	5.61954e-19	A	+	9	27586615	C9orf72	1
9:27591126:A:T	GTEx/v8	Brain_Cerebellar_Hemisphere	ENSG00000147894	A	3.54349e-06	0.595355	5.61954e-19	A	+	9	27591126	C9orf72	1
9:27594491:G:T	GTEx/v8	Brain_Cerebellar_Hemisphere	ENSG00000120162	T	5.04946e-06	0.891799	6.42817e-30	T	+	9	27594491	MOB3B	1
9:27594491:G:T	GTEx/v8	Brain_Cerebellar_Hemisphere	ENSG00000147894	T	2.70516e-06	0.619965	5.61954e-19	T	+	9	27594491	C9orf72	1
9:27595995:C:T	GTEx/v8	Brain_Cerebellar_Hemisphere	ENSG00000120162	T	1.28614e-05	0.841671	6.42817e-30	T	+	9	27595995	MOB3B	1
9:27595995:C:T	GTEx/v8	Brain_Cerebellar_Hemisphere	ENSG00000147894	T	2.05766e-06	0.616647	5.61954e-19	T	+	9	27595995	C9orf72	1
21:45753117:A:C	GTEx/v8	Brain_Cerebellar_Hemisphere	ENSG00000160214	A	6.59397e-06	0.99522	0.0165655	A	+	21	45753117	RRP1	1
9:27466680:C:T	GTEx/v8	Brain_Cerebellum	ENSG00000147894	T	4.26896e-06	0.338221	5.50095e-21	T	+	9	27466680	C9orf72	1
9:27466817:C:G	GTEx/v8	Brain_Cerebellum	ENSG00000147894	C	6.94982e-06	0.334953	5.50095e-21	C	+	9	27466817	C9orf72	1
9:27468461:A:C	GTEx/v8	Brain_Cerebellum	ENSG00000147894	A	4.61642e-06	0.330713	5.50095e-21	A	+	9	27468461	C9orf72	1
9:27469573:A:C	GTEx/v8	Brain_Cerebellum	ENSG00000147894	A	2.19245e-05	0.319389	5.50095e-21	A	+	9	27469573	C9orf72	1
9:27483420:A:G	GTEx/v8	Brain_Cerebellum	ENSG00000147894	A	3.11736e-06	-0.371489	5.50095e-21	G	+	9	27483420	C9orf72	1
9:27484371:C:G	GTEx/v8	Brain_Cerebellum	ENSG00000147894	C	2.69757e-05	0.340726	5.50095e-21	C	+	9	27484371	C9orf72	1
9:27484496:A:G	GTEx/v8	Brain_Cerebellum	ENSG00000147894	G	3.01885e-06	-0.370529	5.50095e-21	A	+	9	27484496	C9orf72	1
9:27484911:A:G	GTEx/v8	Brain_Cerebellum	ENSG00000147894	A	2.69757e-05	0.340726	5.50095e-21	A	+	9	27484911	C9orf72	1
9:27486172:C:G	GTEx/v8	Brain_Cerebellum	ENSG00000147894	G	2.69757e-05	0.340726	5.50095e-21	G	+	9	27486172	C9orf72	1
9:27487221:C:T	GTEx/v8	Brain_Cerebellum	ENSG00000147894	C	7.69192e-06	-0.338357	5.50095e-21	T	+	9	27487221	C9orf72	1
9:27488092:G:T	GTEx/v8	Brain_Cerebellum	ENSG00000147894	G	2.69757e-05	0.340726	5.50095e-21	G	+	9	27488092	C9orf72	1
9:27488906:A:G	GTEx/v8	Brain_Cerebellum	ENSG00000147894	A	2.69757e-05	0.340726	5.50095e-21	A	+	9	27488906	C9orf72	1
9:27489251:A:G	GTEx/v8	Brain_Cerebellum	ENSG00000147894	G	7.79168e-06	-0.341331	5.50095e-21	A	+	9	27489251	C9orf72	1
9:27489693:A:G	GTEx/v8	Brain_Cerebellum	ENSG00000147894	A	1.80808e-05	0.366424	5.50095e-21	A	+	9	27489693	C9orf72	1
9:27490296:C:T	GTEx/v8	Brain_Cerebellum	ENSG00000147894	C	2.69757e-05	0.340726	5.50095e-21	C	+	9	27490296	C9orf72	1
9:27490332:G:T	GTEx/v8	Brain_Cerebellum	ENSG00000147894	G	7.79168e-06	-0.341331	5.50095e-21	T	+	9	27490332	C9orf72	1
9:27490967:A:G	GTEx/v8	Brain_Cerebellum	ENSG00000147894	G	7.79168e-06	-0.341331	5.50095e-21	A	+	9	27490967	C9orf72	1
9:27491104:A:G	GTEx/v8	Brain_Cerebellum	ENSG00000147894	G	4.72098e-05	0.341943	5.50095e-21	G	+	9	27491104	C9orf72	1
9:27491262:A:C	GTEx/v8	Brain_Cerebellum	ENSG00000147894	C	1.16589e-05	-0.356153	5.50095e-21	A	+	9	27491262	C9orf72	1
9:27491397:A:G	GTEx/v8	Brain_Cerebellum	ENSG00000147894	A	7.79168e-06	-0.341331	5.50095e-21	G	+	9	27491397	C9orf72	1
9:27492522:A:T	GTEx/v8	Brain_Cerebellum	ENSG00000147894	A	2.69757e-05	0.340726	5.50095e-21	A	+	9	27492522	C9orf72	1
9:27492934:C:T	GTEx/v8	Brain_Cerebellum	ENSG00000147894	T	2.69757e-05	0.340726	5.50095e-21	T	+	9	27492934	C9orf72	1
9:27493063:C:T	GTEx/v8	Brain_Cerebellum	ENSG00000147894	T	1.80808e-05	0.366424	5.50095e-21	T	+	9	27493063	C9orf72	1
9:27493409:C:T	GTEx/v8	Brain_Cerebellum	ENSG00000147894	T	4.23693e-05	0.333777	5.50095e-21	T	+	9	27493409	C9orf72	1
9:27494674:G:T	GTEx/v8	Brain_Cerebellum	ENSG00000147894	T	7.79168e-06	-0.341331	5.50095e-21	G	+	9	27494674	C9orf72	1
9:27495572:A:C	GTEx/v8	Brain_Cerebellum	ENSG00000147894	A	7.79168e-06	-0.341331	5.50095e-21	C	+	9	27495572	C9orf72	1
9:27496301:C:CAGA	GTEx/v8	Brain_Cerebellum	ENSG00000147894	C	3.03957e-06	-0.370818	5.50095e-21	CAGA	+	9	27496301	C9orf72	1
9:27496661:G:T	GTEx/v8	Brain_Cerebellum	ENSG00000147894	G	6.92865e-06	-0.342652	5.50095e-21	T	+	9	27496661	C9orf72	1
9:27497621:C:T	GTEx/v8	Brain_Cerebellum	ENSG00000147894	C	2.69757e-05	0.340726	5.50095e-21	C	+	9	27497621	C9orf72	1
9:27497988:A:T	GTEx/v8	Brain_Cerebellum	ENSG00000147894	T	5.12694e-05	0.359832	5.50095e-21	T	+	9	27497988	C9orf72	1
9:27499627:A:C	GTEx/v8	Brain_Cerebellum	ENSG00000147894	A	3.98607e-05	0.333547	5.50095e-21	A	+	9	27499627	C9orf72	1
9:27502005:A:G	GTEx/v8	Brain_Cerebellum	ENSG00000147894	G	4.55109e-05	0.333751	5.50095e-21	G	+	9	27502005	C9orf72	1
9:27505639:A:G	GTEx/v8	Brain_Cerebellum	ENSG00000147894	G	3.06215e-05	0.340873	5.50095e-21	G	+	9	27505639	C9orf72	1
9:27506051:A:G	GTEx/v8	Brain_Cerebellum	ENSG00000147894	A	8.61416e-06	-0.33695	5.50095e-21	G	+	9	27506051	C9orf72	1
9:27507209:A:G	GTEx/v8	Brain_Cerebellum	ENSG00000147894	A	2.78916e-05	-0.316925	5.50095e-21	G	+	9	27507209	C9orf72	1
9:27507804:A:G	GTEx/v8	Brain_Cerebellum	ENSG00000147894	G	1.83775e-05	0.34795	5.50095e-21	G	+	9	27507804	C9orf72	1
9:27507836:C:T	GTEx/v8	Brain_Cerebellum	ENSG00000147894	T	6.28168e-06	-0.338688	5.50095e-21	C	+	9	27507836	C9orf72	1
9:27508489:C:T	GTEx/v8	Brain_Cerebellum	ENSG00000147894	T	1.29339e-05	0.331901	5.50095e-21	T	+	9	27508489	C9orf72	1
9:27509211:G:T	GTEx/v8	Brain_Cerebellum	ENSG00000147894	T	4.99945e-05	0.344728	5.50095e-21	T	+	9	27509211	C9orf72	1
9:27509635:A:G	GTEx/v8	Brain_Cerebellum	ENSG00000147894	A	1.83775e-05	0.34795	5.50095e-21	A	+	9	27509635	C9orf72	1
9:27509870:A:G	GTEx/v8	Brain_Cerebellum	ENSG00000147894	A	1.83775e-05	0.34795	5.50095e-21	A	+	9	27509870	C9orf72	1
9:27509945:A:G	GTEx/v8	Brain_Cerebellum	ENSG00000147894	G	1.83775e-05	0.34795	5.50095e-21	G	+	9	27509945	C9orf72	1
9:27510360:C:T	GTEx/v8	Brain_Cerebellum	ENSG00000147894	T	9.14904e-13	-0.501143	5.50095e-21	C	+	9	27510360	C9orf72	1
9:27511151:A:G	GTEx/v8	Brain_Cerebellum	ENSG00000147894	G	7.98439e-06	0.343493	5.50095e-21	G	+	9	27511151	C9orf72	1
9:27511284:G:T	GTEx/v8	Brain_Cerebellum	ENSG00000147894	G	7.98439e-06	0.343493	5.50095e-21	G	+	9	27511284	C9orf72	1
9:27511593:A:T	GTEx/v8	Brain_Cerebellum	ENSG00000147894	T	4.58429e-05	-0.320189	5.50095e-21	A	+	9	27511593	C9orf72	1
9:27511995:G:GTGT	GTEx/v8	Brain_Cerebellum	ENSG00000147894	G	1.08383e-05	0.361913	5.50095e-21	G	+	9	27511995	C9orf72	1
9:27513298:A:G	GTEx/v8	Brain_Cerebellum	ENSG00000147894	A	8.60539e-06	0.372828	5.50095e-21	A	+	9	27513298	C9orf72	1
9:27513716:C:G	GTEx/v8	Brain_Cerebellum	ENSG00000147894	C	5.84123e-06	0.354105	5.50095e-21	C	+	9	27513716	C9orf72	1
9:27514318:A:T	GTEx/v8	Brain_Cerebellum	ENSG00000147894	A	3.50405e-06	-0.364115	5.50095e-21	T	+	9	27514318	C9orf72	1
9:27514584:C:T	GTEx/v8	Brain_Cerebellum	ENSG00000147894	C	7.73423e-06	0.370638	5.50095e-21	C	+	9	27514584	C9orf72	1
9:27514962:G:T	GTEx/v8	Brain_Cerebellum	ENSG00000147894	T	3.50405e-06	-0.364115	5.50095e-21	G	+	9	27514962	C9orf72	1
9:27515194:C:G	GTEx/v8	Brain_Cerebellum	ENSG00000147894	C	7.73423e-06	0.370638	5.50095e-21	C	+	9	27515194	C9orf72	1
9:27515794:G:T	GTEx/v8	Brain_Cerebellum	ENSG00000147894	T	5.84123e-06	0.354105	5.50095e-21	T	+	9	27515794	C9orf72	1
9:27515967:A:G	GTEx/v8	Brain_Cerebellum	ENSG00000147894	G	5.84123e-06	0.354105	5.50095e-21	G	+	9	27515967	C9orf72	1
9:27516436:C:G	GTEx/v8	Brain_Cerebellum	ENSG00000147894	G	3.84217e-06	0.358559	5.50095e-21	G	+	9	27516436	C9orf72	1
9:27516590:C:T	GTEx/v8	Brain_Cerebellum	ENSG00000147894	C	5.84123e-06	0.354105	5.50095e-21	C	+	9	27516590	C9orf72	1
9:27516640:A:C	GTEx/v8	Brain_Cerebellum	ENSG00000147894	C	5.84123e-06	0.354105	5.50095e-21	C	+	9	27516640	C9orf72	1
9:27519173:C:T	GTEx/v8	Brain_Cerebellum	ENSG00000147894	T	6.52855e-07	-0.391232	5.50095e-21	C	+	9	27519173	C9orf72	1
9:27519693:C:T	GTEx/v8	Brain_Cerebellum	ENSG00000147894	T	6.52855e-07	-0.391232	5.50095e-21	C	+	9	27519693	C9orf72	1
9:27520508:A:G	GTEx/v8	Brain_Cerebellum	ENSG00000147894	G	1.33734e-05	0.36322	5.50095e-21	G	+	9	27520508	C9orf72	1
9:27521908:A:T	GTEx/v8	Brain_Cerebellum	ENSG00000147894	A	7.66544e-06	0.369944	5.50095e-21	A	+	9	27521908	C9orf72	1
9:27523082:C:G	GTEx/v8	Brain_Cerebellum	ENSG00000147894	G	1.6364e-05	0.36879	5.50095e-21	G	+	9	27523082	C9orf72	1
9:27525221:C:G	GTEx/v8	Brain_Cerebellum	ENSG00000147894	C	8.61873e-06	-0.359889	5.50095e-21	G	+	9	27525221	C9orf72	1
9:27525751:A:G	GTEx/v8	Brain_Cerebellum	ENSG00000147894	G	4.66197e-18	-0.601563	5.50095e-21	A	+	9	27525751	C9orf72	1
9:27526047:C:T	GTEx/v8	Brain_Cerebellum	ENSG00000147894	T	7.66544e-06	0.369944	5.50095e-21	T	+	9	27526047	C9orf72	1
9:27527173:C:T	GTEx/v8	Brain_Cerebellum	ENSG00000147894	C	7.66544e-06	0.369944	5.50095e-21	C	+	9	27527173	C9orf72	1
9:27527363:C:CT	GTEx/v8	Brain_Cerebellum	ENSG00000147894	CT	1.24147e-05	0.363156	5.50095e-21	CT	+	9	27527363	C9orf72	1
9:27527479:A:T	GTEx/v8	Brain_Cerebellum	ENSG00000147894	T	4.72692e-17	-0.583895	5.50095e-21	A	+	9	27527479	C9orf72	1
9:27527512:G:T	GTEx/v8	Brain_Cerebellum	ENSG00000147894	G	1.14135e-05	0.360298	5.50095e-21	G	+	9	27527512	C9orf72	1
9:27528294:C:T	GTEx/v8	Brain_Cerebellum	ENSG00000147894	C	2.94571e-16	-0.555092	5.50095e-21	T	+	9	27528294	C9orf72	1
9:27528777:A:AG	GTEx/v8	Brain_Cerebellum	ENSG00000147894	A	2.08147e-05	0.363568	5.50095e-21	-	-	9	27528777	C9orf72	1
9:27529274:A:AAAT	GTEx/v8	Brain_Cerebellum	ENSG00000147894	A	5.1842e-16	-0.553514	5.50095e-21	AAAT	+	9	27529274	C9orf72	1
9:27529278:C:CA	GTEx/v8	Brain_Cerebellum	ENSG00000147894	C	5.1842e-16	-0.553514	5.50095e-21	CA	+	9	27529278	C9orf72	1
9:27529316:A:G	GTEx/v8	Brain_Cerebellum	ENSG00000147894	A	2.66756e-15	-0.544449	5.50095e-21	G	+	9	27529316	C9orf72	1
9:27529820:A:G	GTEx/v8	Brain_Cerebellum	ENSG00000147894	A	4.01899e-18	-0.59948	5.50095e-21	G	+	9	27529820	C9orf72	1
9:27529863:C:T	GTEx/v8	Brain_Cerebellum	ENSG00000147894	T	2.79794e-18	-0.602271	5.50095e-21	C	+	9	27529863	C9orf72	1
9:27530467:C:G	GTEx/v8	Brain_Cerebellum	ENSG00000147894	G	2.79794e-18	-0.602271	5.50095e-21	C	+	9	27530467	C9orf72	1
9:27533452:C:T	GTEx/v8	Brain_Cerebellum	ENSG00000147894	C	4.27992e-14	-0.510141	5.50095e-21	T	+	9	27533452	C9orf72	1
9:27533984:A:C	GTEx/v8	Brain_Cerebellum	ENSG00000147894	A	3.10662e-13	-0.4902	5.50095e-21	C	+	9	27533984	C9orf72	1
9:27535342:C:T	GTEx/v8	Brain_Cerebellum	ENSG00000147894	C	9.55319e-06	0.370481	5.50095e-21	C	+	9	27535342	C9orf72	1
9:27536397:C:T	GTEx/v8	Brain_Cerebellum	ENSG00000147894	T	9.55319e-06	0.370481	5.50095e-21	T	+	9	27536397	C9orf72	1
9:27536894:A:T	GTEx/v8	Brain_Cerebellum	ENSG00000147894	A	9.55319e-06	0.370481	5.50095e-21	A	+	9	27536894	C9orf72	1
9:27541041:C:T	GTEx/v8	Brain_Cerebellum	ENSG00000147894	T	6.30367e-16	-0.542369	5.50095e-21	C	+	9	27541041	C9orf72	1
9:27542261:C:T	GTEx/v8	Brain_Cerebellum	ENSG00000147894	T	2.62053e-17	-0.572537	5.50095e-21	C	+	9	27542261	C9orf72	1
9:27543281:C:T	GTEx/v8	Brain_Cerebellum	ENSG00000147894	C	6.13328e-05	-0.336143	5.50095e-21	T	+	9	27543281	C9orf72	1
9:27543382:C:T	GTEx/v8	Brain_Cerebellum	ENSG00000147894	T	6.13328e-05	-0.336143	5.50095e-21	C	+	9	27543382	C9orf72	1
9:27544943:A:G	GTEx/v8	Brain_Cerebellum	ENSG00000147894	A	3.63778e-18	-0.570038	5.50095e-21	G	+	9	27544943	C9orf72	1
9:27545467:C:T	GTEx/v8	Brain_Cerebellum	ENSG00000147894	T	3.61076e-06	0.387945	5.50095e-21	T	+	9	27545467	C9orf72	1
9:27545960:A:C	GTEx/v8	Brain_Cerebellum	ENSG00000147894	A	3.61076e-06	0.387945	5.50095e-21	A	+	9	27545960	C9orf72	1
9:27546275:A:G	GTEx/v8	Brain_Cerebellum	ENSG00000147894	G	2.33474e-05	0.30606	5.50095e-21	A	-	9	27546275	C9orf72	1
9:27551040:C:T	GTEx/v8	Brain_Cerebellum	ENSG00000147894	T	3.61076e-06	0.387945	5.50095e-21	T	+	9	27551040	C9orf72	1
9:27554188:G:T	GTEx/v8	Brain_Cerebellum	ENSG00000147894	G	1.08203e-05	0.316194	5.50095e-21	T	-	9	27554188	C9orf72	1
9:27557537:C:T	GTEx/v8	Brain_Cerebellum	ENSG00000147894	C	2.25411e-07	0.41257	5.50095e-21	C	+	9	27557537	C9orf72	1
9:27559721:C:T	GTEx/v8	Brain_Cerebellum	ENSG00000147894	C	3.17892e-07	0.406517	5.50095e-21	C	+	9	27559721	C9orf72	1
9:27559733:A:G	GTEx/v8	Brain_Cerebellum	ENSG00000147894	A	5.86391e-05	0.29494	5.50095e-21	G	-	9	27559733	C9orf72	1
9:27559835:A:G	GTEx/v8	Brain_Cerebellum	ENSG00000147894	A	2.51012e-06	0.387764	5.50095e-21	A	+	9	27559835	C9orf72	1
9:27560594:C:T	GTEx/v8	Brain_Cerebellum	ENSG00000147894	C	7.81539e-06	0.318607	5.50095e-21	T	-	9	27560594	C9orf72	1
9:27561049:C:T	GTEx/v8	Brain_Cerebellum	ENSG00000147894	C	3.17892e-07	0.406517	5.50095e-21	C	+	9	27561049	C9orf72	1
9:27561800:C:T	GTEx/v8	Brain_Cerebellum	ENSG00000147894	T	2.51012e-06	0.387764	5.50095e-21	T	+	9	27561800	C9orf72	1
9:27562233:C:T	GTEx/v8	Brain_Cerebellum	ENSG00000147894	C	3.065e-05	0.304963	5.50095e-21	T	-	9	27562233	C9orf72	1
9:27562293:A:T	GTEx/v8	Brain_Cerebellum	ENSG00000147894	A	4.49276e-05	0.29819	5.50095e-21	T	-	9	27562293	C9orf72	1
9:27562881:C:T	GTEx/v8	Brain_Cerebellum	ENSG00000147894	C	9.47183e-06	0.314702	5.50095e-21	T	-	9	27562881	C9orf72	1
9:27563868:A:G	GTEx/v8	Brain_Cerebellum	ENSG00000147894	A	1.28579e-06	0.393574	5.50095e-21	A	+	9	27563868	C9orf72	1
9:27565105:A:G	GTEx/v8	Brain_Cerebellum	ENSG00000147894	A	4.98819e-20	0.578789	5.50095e-21	A	+	9	27565105	C9orf72	1
9:27565218:A:AAG	GTEx/v8	Brain_Cerebellum	ENSG00000147894	A	3.46216e-06	0.381215	5.50095e-21	A	+	9	27565218	C9orf72	1
9:27567635:G:T	GTEx/v8	Brain_Cerebellum	ENSG00000120162	T	1.08445e-05	-0.344976	4.77152e-35	G	+	9	27567635	MOB3B	1
9:27567635:G:T	GTEx/v8	Brain_Cerebellum	ENSG00000147894	T	2.77596e-08	-0.390252	5.50095e-21	G	+	9	27567635	C9orf72	1
9:27568817:A:G	GTEx/v8	Brain_Cerebellum	ENSG00000147894	G	9.31071e-06	0.368357	5.50095e-21	G	+	9	27568817	C9orf72	1
9:27569188:C:T	GTEx/v8	Brain_Cerebellum	ENSG00000120162	C	1.08445e-05	-0.344976	4.77152e-35	T	+	9	27569188	MOB3B	1
9:27569188:C:T	GTEx/v8	Brain_Cerebellum	ENSG00000147894	C	2.77596e-08	-0.390252	5.50095e-21	T	+	9	27569188	C9orf72	1
9:27569572:C:T	GTEx/v8	Brain_Cerebellum	ENSG00000120162	T	5.32179e-06	-0.355386	4.77152e-35	C	+	9	27569572	MOB3B	1
9:27569572:C:T	GTEx/v8	Brain_Cerebellum	ENSG00000147894	T	4.15865e-08	-0.384823	5.50095e-21	C	+	9	27569572	C9orf72	1
9:27571458:A:C	GTEx/v8	Brain_Cerebellum	ENSG00000120162	A	5.32179e-06	-0.355386	4.77152e-35	C	+	9	27571458	MOB3B	1
9:27571458:A:C	GTEx/v8	Brain_Cerebellum	ENSG00000147894	A	4.15865e-08	-0.384823	5.50095e-21	C	+	9	27571458	C9orf72	1
9:27572255:A:C	GTEx/v8	Brain_Cerebellum	ENSG00000120162	A	5.32179e-06	-0.355386	4.77152e-35	C	+	9	27572255	MOB3B	1
9:27572255:A:C	GTEx/v8	Brain_Cerebellum	ENSG00000147894	A	4.15865e-08	-0.384823	5.50095e-21	C	+	9	27572255	C9orf72	1
9:27574515:C:T	GTEx/v8	Brain_Cerebellum	ENSG00000147894	T	5.91062e-06	0.378923	5.50095e-21	T	+	9	27574515	C9orf72	1
9:27574978:A:G	GTEx/v8	Brain_Cerebellum	ENSG00000147894	G	3.96817e-13	0.446859	5.50095e-21	G	+	9	27574978	C9orf72	1
9:27575463:C:T	GTEx/v8	Brain_Cerebellum	ENSG00000147894	C	6.41063e-12	0.439979	5.50095e-21	C	+	9	27575463	C9orf72	1
9:27576267:C:G	GTEx/v8	Brain_Cerebellum	ENSG00000147894	C	2.88947e-11	0.424619	5.50095e-21	C	+	9	27576267	C9orf72	1
9:27577611:A:G	GTEx/v8	Brain_Cerebellum	ENSG00000147894	G	1.38476e-09	0.396294	5.50095e-21	G	+	9	27577611	C9orf72	1
9:27578077:A:G	GTEx/v8	Brain_Cerebellum	ENSG00000147894	A	7.32079e-11	0.413592	5.50095e-21	A	+	9	27578077	C9orf72	1
9:27578935:G:T	GTEx/v8	Brain_Cerebellum	ENSG00000147894	G	5.9045e-11	0.406845	5.50095e-21	G	+	9	27578935	C9orf72	1
9:27579560:A:G	GTEx/v8	Brain_Cerebellum	ENSG00000147894	G	5.9045e-11	0.406845	5.50095e-21	G	+	9	27579560	C9orf72	1
9:27580674:A:C	GTEx/v8	Brain_Cerebellum	ENSG00000147894	C	1.35647e-10	0.407609	5.50095e-21	C	+	9	27580674	C9orf72	1
9:27581239:C:T	GTEx/v8	Brain_Cerebellum	ENSG00000147894	C	7.08823e-11	0.417903	5.50095e-21	C	+	9	27581239	C9orf72	1
9:27581249:A:G	GTEx/v8	Brain_Cerebellum	ENSG00000147894	A	4.76774e-11	0.420917	5.50095e-21	A	+	9	27581249	C9orf72	1
9:27582311:C:T	GTEx/v8	Brain_Cerebellum	ENSG00000147894	C	1.91894e-11	0.424296	5.50095e-21	C	+	9	27582311	C9orf72	1
9:27584059:C:G	GTEx/v8	Brain_Cerebellum	ENSG00000120162	C	5.60246e-08	0.766368	4.77152e-35	C	+	9	27584059	MOB3B	1
9:27584059:C:G	GTEx/v8	Brain_Cerebellum	ENSG00000147894	C	1.88425e-08	0.720547	5.50095e-21	C	+	9	27584059	C9orf72	1
9:27585697:A:G	GTEx/v8	Brain_Cerebellum	ENSG00000120162	A	7.06426e-09	0.803969	4.77152e-35	A	+	9	27585697	MOB3B	1
9:27585697:A:G	GTEx/v8	Brain_Cerebellum	ENSG00000147894	A	4.10001e-08	0.697508	5.50095e-21	A	+	9	27585697	C9orf72	1
9:27586162:A:G	GTEx/v8	Brain_Cerebellum	ENSG00000147894	G	2.03646e-11	0.461601	5.50095e-21	G	+	9	27586162	C9orf72	1
9:27586615:A:G	GTEx/v8	Brain_Cerebellum	ENSG00000147894	A	1.81738e-10	0.442454	5.50095e-21	A	+	9	27586615	C9orf72	1
9:27591126:A:T	GTEx/v8	Brain_Cerebellum	ENSG00000147894	A	1.99949e-05	0.610651	5.50095e-21	A	+	9	27591126	C9orf72	1
9:27594491:G:T	GTEx/v8	Brain_Cerebellum	ENSG00000147894	T	5.68573e-06	0.665513	5.50095e-21	T	+	9	27594491	C9orf72	1
9:27595995:C:T	GTEx/v8	Brain_Cerebellum	ENSG00000147894	T	8.25696e-06	0.642849	5.50095e-21	T	+	9	27595995	C9orf72	1
9:27487221:C:T	GTEx/v8	Brain_Cortex	ENSG00000147894	C	3.39734e-06	-0.300187	1.91857e-12	T	+	9	27487221	C9orf72	1
9:27489251:A:G	GTEx/v8	Brain_Cortex	ENSG00000147894	G	5.54543e-06	-0.29158	1.91857e-12	A	+	9	27489251	C9orf72	1
9:27489693:A:G	GTEx/v8	Brain_Cortex	ENSG00000147894	A	1.99184e-05	0.298355	1.91857e-12	A	+	9	27489693	C9orf72	1
9:27490332:G:T	GTEx/v8	Brain_Cortex	ENSG00000147894	G	5.54543e-06	-0.29158	1.91857e-12	T	+	9	27490332	C9orf72	1
9:27490967:A:G	GTEx/v8	Brain_Cortex	ENSG00000147894	G	5.54543e-06	-0.29158	1.91857e-12	A	+	9	27490967	C9orf72	1
9:27491104:A:G	GTEx/v8	Brain_Cortex	ENSG00000147894	G	4.39825e-05	0.284029	1.91857e-12	G	+	9	27491104	C9orf72	1
9:27491262:A:C	GTEx/v8	Brain_Cortex	ENSG00000147894	C	2.45857e-05	-0.286103	1.91857e-12	A	+	9	27491262	C9orf72	1
9:27491397:A:G	GTEx/v8	Brain_Cortex	ENSG00000147894	A	5.54543e-06	-0.29158	1.91857e-12	G	+	9	27491397	C9orf72	1
9:27493063:C:T	GTEx/v8	Brain_Cortex	ENSG00000147894	T	1.99184e-05	0.298355	1.91857e-12	T	+	9	27493063	C9orf72	1
9:27494674:G:T	GTEx/v8	Brain_Cortex	ENSG00000147894	T	5.54543e-06	-0.29158	1.91857e-12	G	+	9	27494674	C9orf72	1
9:27495572:A:C	GTEx/v8	Brain_Cortex	ENSG00000147894	A	5.54543e-06	-0.29158	1.91857e-12	C	+	9	27495572	C9orf72	1
9:27496661:G:T	GTEx/v8	Brain_Cortex	ENSG00000147894	G	4.75615e-06	-0.294205	1.91857e-12	T	+	9	27496661	C9orf72	1
9:27497988:A:T	GTEx/v8	Brain_Cortex	ENSG00000147894	T	1.96435e-05	0.306897	1.91857e-12	T	+	9	27497988	C9orf72	1
9:27506051:A:G	GTEx/v8	Brain_Cortex	ENSG00000147894	A	3.5435e-06	-0.295187	1.91857e-12	G	+	9	27506051	C9orf72	1
9:27507209:A:G	GTEx/v8	Brain_Cortex	ENSG00000147894	A	3.38175e-05	-0.265157	1.91857e-12	G	+	9	27507209	C9orf72	1
9:27507804:A:G	GTEx/v8	Brain_Cortex	ENSG00000147894	G	3.31356e-05	0.282808	1.91857e-12	G	+	9	27507804	C9orf72	1
9:27507836:C:T	GTEx/v8	Brain_Cortex	ENSG00000147894	T	3.21236e-06	-0.293804	1.91857e-12	C	+	9	27507836	C9orf72	1
9:27508489:C:T	GTEx/v8	Brain_Cortex	ENSG00000147894	T	8.09037e-06	0.286791	1.91857e-12	T	+	9	27508489	C9orf72	1
9:27509211:G:T	GTEx/v8	Brain_Cortex	ENSG00000147894	T	2.10863e-05	0.297243	1.91857e-12	T	+	9	27509211	C9orf72	1
9:27509635:A:G	GTEx/v8	Brain_Cortex	ENSG00000147894	A	3.31356e-05	0.282808	1.91857e-12	A	+	9	27509635	C9orf72	1
9:27509870:A:G	GTEx/v8	Brain_Cortex	ENSG00000147894	A	3.31356e-05	0.282808	1.91857e-12	A	+	9	27509870	C9orf72	1
9:27509945:A:G	GTEx/v8	Brain_Cortex	ENSG00000147894	G	3.31356e-05	0.282808	1.91857e-12	G	+	9	27509945	C9orf72	1
9:27510360:C:T	GTEx/v8	Brain_Cortex	ENSG00000147894	T	1.01261e-06	-0.300499	1.91857e-12	C	+	9	27510360	C9orf72	1
9:27511151:A:G	GTEx/v8	Brain_Cortex	ENSG00000147894	G	1.09756e-05	0.285726	1.91857e-12	G	+	9	27511151	C9orf72	1
9:27511284:G:T	GTEx/v8	Brain_Cortex	ENSG00000147894	G	1.09756e-05	0.285726	1.91857e-12	G	+	9	27511284	C9orf72	1
9:27511593:A:T	GTEx/v8	Brain_Cortex	ENSG00000147894	T	4.52182e-05	-0.267142	1.91857e-12	A	+	9	27511593	C9orf72	1
9:27511995:G:GTGT	GTEx/v8	Brain_Cortex	ENSG00000147894	G	4.38383e-05	0.282161	1.91857e-12	G	+	9	27511995	C9orf72	1
9:27513716:C:G	GTEx/v8	Brain_Cortex	ENSG00000147894	C	4.84486e-06	0.301618	1.91857e-12	C	+	9	27513716	C9orf72	1
9:27514318:A:T	GTEx/v8	Brain_Cortex	ENSG00000147894	A	2.00307e-06	-0.310768	1.91857e-12	T	+	9	27514318	C9orf72	1
9:27514584:C:T	GTEx/v8	Brain_Cortex	ENSG00000147894	C	2.41659e-05	0.29387	1.91857e-12	C	+	9	27514584	C9orf72	1
9:27514962:G:T	GTEx/v8	Brain_Cortex	ENSG00000147894	T	2.00307e-06	-0.310768	1.91857e-12	G	+	9	27514962	C9orf72	1
9:27515194:C:G	GTEx/v8	Brain_Cortex	ENSG00000147894	C	2.41659e-05	0.29387	1.91857e-12	C	+	9	27515194	C9orf72	1
9:27515794:G:T	GTEx/v8	Brain_Cortex	ENSG00000147894	T	4.84486e-06	0.301618	1.91857e-12	T	+	9	27515794	C9orf72	1
9:27515967:A:G	GTEx/v8	Brain_Cortex	ENSG00000147894	G	4.84486e-06	0.301618	1.91857e-12	G	+	9	27515967	C9orf72	1
9:27516436:C:G	GTEx/v8	Brain_Cortex	ENSG00000147894	G	3.97175e-06	0.302658	1.91857e-12	G	+	9	27516436	C9orf72	1
9:27516590:C:T	GTEx/v8	Brain_Cortex	ENSG00000147894	C	4.84486e-06	0.301618	1.91857e-12	C	+	9	27516590	C9orf72	1
9:27516640:A:C	GTEx/v8	Brain_Cortex	ENSG00000147894	C	4.84486e-06	0.301618	1.91857e-12	C	+	9	27516640	C9orf72	1
9:27523082:C:G	GTEx/v8	Brain_Cortex	ENSG00000147894	G	2.74405e-05	0.297526	1.91857e-12	G	+	9	27523082	C9orf72	1
9:27525751:A:G	GTEx/v8	Brain_Cortex	ENSG00000147894	G	3.0913e-10	-0.395349	1.91857e-12	A	+	9	27525751	C9orf72	1
9:27527479:A:T	GTEx/v8	Brain_Cortex	ENSG00000147894	T	8.45025e-10	-0.384866	1.91857e-12	A	+	9	27527479	C9orf72	1
9:27527512:G:T	GTEx/v8	Brain_Cortex	ENSG00000147894	G	4.66995e-05	0.282148	1.91857e-12	G	+	9	27527512	C9orf72	1
9:27528294:C:T	GTEx/v8	Brain_Cortex	ENSG00000147894	C	1.76371e-09	-0.368773	1.91857e-12	T	+	9	27528294	C9orf72	1
9:27529274:A:AAAT	GTEx/v8	Brain_Cortex	ENSG00000147894	A	1.76371e-09	-0.368773	1.91857e-12	AAAT	+	9	27529274	C9orf72	1
9:27529278:C:CA	GTEx/v8	Brain_Cortex	ENSG00000147894	C	1.76371e-09	-0.368773	1.91857e-12	CA	+	9	27529278	C9orf72	1
9:27529316:A:G	GTEx/v8	Brain_Cortex	ENSG00000147894	A	4.45784e-09	-0.360823	1.91857e-12	G	+	9	27529316	C9orf72	1
9:27529820:A:G	GTEx/v8	Brain_Cortex	ENSG00000147894	A	1.11893e-10	-0.400956	1.91857e-12	G	+	9	27529820	C9orf72	1
9:27529863:C:T	GTEx/v8	Brain_Cortex	ENSG00000147894	T	1.11893e-10	-0.400956	1.91857e-12	C	+	9	27529863	C9orf72	1
9:27530467:C:G	GTEx/v8	Brain_Cortex	ENSG00000147894	G	1.11893e-10	-0.400956	1.91857e-12	C	+	9	27530467	C9orf72	1
9:27533452:C:T	GTEx/v8	Brain_Cortex	ENSG00000147894	C	5.51901e-09	-0.353561	1.91857e-12	T	+	9	27533452	C9orf72	1
9:27533984:A:C	GTEx/v8	Brain_Cortex	ENSG00000147894	A	4.76407e-08	-0.333452	1.91857e-12	C	+	9	27533984	C9orf72	1
9:27541041:C:T	GTEx/v8	Brain_Cortex	ENSG00000147894	T	2.41094e-09	-0.357808	1.91857e-12	C	+	9	27541041	C9orf72	1
9:27542261:C:T	GTEx/v8	Brain_Cortex	ENSG00000147894	T	6.77825e-10	-0.376128	1.91857e-12	C	+	9	27542261	C9orf72	1
9:27544943:A:G	GTEx/v8	Brain_Cortex	ENSG00000147894	A	1.24073e-10	-0.380145	1.91857e-12	G	+	9	27544943	C9orf72	1
9:27555836:C:T	GTEx/v8	Brain_Cortex	ENSG00000147894	T	9.48705e-06	-0.263314	1.91857e-12	C	+	9	27555836	C9orf72	1
9:27557537:C:T	GTEx/v8	Brain_Cortex	ENSG00000147894	C	6.1246e-06	0.30293	1.91857e-12	C	+	9	27557537	C9orf72	1
9:27559721:C:T	GTEx/v8	Brain_Cortex	ENSG00000147894	C	6.1246e-06	0.30293	1.91857e-12	C	+	9	27559721	C9orf72	1
9:27559835:A:G	GTEx/v8	Brain_Cortex	ENSG00000147894	A	2.45502e-05	0.287455	1.91857e-12	A	+	9	27559835	C9orf72	1
9:27561049:C:T	GTEx/v8	Brain_Cortex	ENSG00000147894	C	6.1246e-06	0.30293	1.91857e-12	C	+	9	27561049	C9orf72	1
9:27561800:C:T	GTEx/v8	Brain_Cortex	ENSG00000147894	T	2.45502e-05	0.287455	1.91857e-12	T	+	9	27561800	C9orf72	1
9:27563868:A:G	GTEx/v8	Brain_Cortex	ENSG00000147894	A	2.478e-05	0.285706	1.91857e-12	A	+	9	27563868	C9orf72	1
9:27565105:A:G	GTEx/v8	Brain_Cortex	ENSG00000147894	A	2.4906e-10	0.376193	1.91857e-12	A	+	9	27565105	C9orf72	1
9:27565218:A:AAG	GTEx/v8	Brain_Cortex	ENSG00000147894	A	2.45502e-05	0.287455	1.91857e-12	A	+	9	27565218	C9orf72	1
9:27567635:G:T	GTEx/v8	Brain_Cortex	ENSG00000147894	T	3.73342e-07	-0.297369	1.91857e-12	G	+	9	27567635	C9orf72	1
9:27568817:A:G	GTEx/v8	Brain_Cortex	ENSG00000147894	G	1.12798e-05	0.301826	1.91857e-12	G	+	9	27568817	C9orf72	1
9:27569188:C:T	GTEx/v8	Brain_Cortex	ENSG00000147894	C	3.73342e-07	-0.297369	1.91857e-12	T	+	9	27569188	C9orf72	1
9:27569572:C:T	GTEx/v8	Brain_Cortex	ENSG00000147894	T	6.6482e-07	-0.290274	1.91857e-12	C	+	9	27569572	C9orf72	1
9:27571458:A:C	GTEx/v8	Brain_Cortex	ENSG00000147894	A	6.6482e-07	-0.290274	1.91857e-12	C	+	9	27571458	C9orf72	1
9:27572255:A:C	GTEx/v8	Brain_Cortex	ENSG00000147894	A	6.6482e-07	-0.290274	1.91857e-12	C	+	9	27572255	C9orf72	1
9:27574515:C:T	GTEx/v8	Brain_Cortex	ENSG00000147894	T	4.66965e-05	0.275635	1.91857e-12	T	+	9	27574515	C9orf72	1
9:27574978:A:G	GTEx/v8	Brain_Cortex	ENSG00000147894	G	3.82882e-08	0.300167	1.91857e-12	G	+	9	27574978	C9orf72	1
9:27575463:C:T	GTEx/v8	Brain_Cortex	ENSG00000147894	C	4.46364e-09	0.334059	1.91857e-12	C	+	9	27575463	C9orf72	1
9:27576267:C:G	GTEx/v8	Brain_Cortex	ENSG00000147894	C	1.37177e-09	0.337238	1.91857e-12	C	+	9	27576267	C9orf72	1
9:27577611:A:G	GTEx/v8	Brain_Cortex	ENSG00000147894	G	4.27491e-07	0.287917	1.91857e-12	G	+	9	27577611	C9orf72	1
9:27578077:A:G	GTEx/v8	Brain_Cortex	ENSG00000147894	A	3.17737e-08	0.312893	1.91857e-12	A	+	9	27578077	C9orf72	1
9:27578935:G:T	GTEx/v8	Brain_Cortex	ENSG00000147894	G	1.64077e-08	0.311448	1.91857e-12	G	+	9	27578935	C9orf72	1
9:27579560:A:G	GTEx/v8	Brain_Cortex	ENSG00000147894	G	1.64077e-08	0.311448	1.91857e-12	G	+	9	27579560	C9orf72	1
9:27580674:A:C	GTEx/v8	Brain_Cortex	ENSG00000147894	C	4.17283e-08	0.306387	1.91857e-12	C	+	9	27580674	C9orf72	1
9:27581239:C:T	GTEx/v8	Brain_Cortex	ENSG00000147894	C	3.74443e-08	0.314927	1.91857e-12	C	+	9	27581239	C9orf72	1
9:27581249:A:G	GTEx/v8	Brain_Cortex	ENSG00000147894	A	5.82163e-09	0.329649	1.91857e-12	A	+	9	27581249	C9orf72	1
9:27582311:C:T	GTEx/v8	Brain_Cortex	ENSG00000147894	C	9.07931e-10	0.339501	1.91857e-12	C	+	9	27582311	C9orf72	1
9:27585984:T:TA	GTEx/v8	Brain_Cortex	ENSG00000147894	T	5.21392e-05	0.272793	1.91857e-12	T	+	9	27585984	C9orf72	1
9:27586162:A:G	GTEx/v8	Brain_Cortex	ENSG00000147894	G	5.07821e-10	0.376207	1.91857e-12	G	+	9	27586162	C9orf72	1
9:27586454:A:G	GTEx/v8	Brain_Cortex	ENSG00000147894	G	3.32234e-05	0.283106	1.91857e-12	G	+	9	27586454	C9orf72	1
9:27586615:A:G	GTEx/v8	Brain_Cortex	ENSG00000147894	A	1.85128e-09	0.368075	1.91857e-12	A	+	9	27586615	C9orf72	1
9:27591126:A:T	GTEx/v8	Brain_Cortex	ENSG00000147894	A	3.50653e-05	0.486531	1.91857e-12	A	+	9	27591126	C9orf72	1
9:27594491:G:T	GTEx/v8	Brain_Cortex	ENSG00000147894	T	2.03605e-05	0.508364	1.91857e-12	T	+	9	27594491	C9orf72	1
9:27595995:C:T	GTEx/v8	Brain_Cortex	ENSG00000147894	T	2.03605e-05	0.508364	1.91857e-12	T	+	9	27595995	C9orf72	1
9:27484371:C:G	GTEx/v8	Brain_Frontal_Cortex_BA9	ENSG00000147894	C	7.48059e-06	0.286486	1.81618e-10	C	+	9	27484371	C9orf72	1
9:27484911:A:G	GTEx/v8	Brain_Frontal_Cortex_BA9	ENSG00000147894	A	7.48059e-06	0.286486	1.81618e-10	A	+	9	27484911	C9orf72	1
9:27486172:C:G	GTEx/v8	Brain_Frontal_Cortex_BA9	ENSG00000147894	G	7.48059e-06	0.286486	1.81618e-10	G	+	9	27486172	C9orf72	1
9:27487221:C:T	GTEx/v8	Brain_Frontal_Cortex_BA9	ENSG00000147894	C	5.64706e-07	-0.28024	1.81618e-10	T	+	9	27487221	C9orf72	1
9:27488092:G:T	GTEx/v8	Brain_Frontal_Cortex_BA9	ENSG00000147894	G	6.76413e-06	0.282506	1.81618e-10	G	+	9	27488092	C9orf72	1
9:27488906:A:G	GTEx/v8	Brain_Frontal_Cortex_BA9	ENSG00000147894	A	6.76413e-06	0.282506	1.81618e-10	A	+	9	27488906	C9orf72	1
9:27489251:A:G	GTEx/v8	Brain_Frontal_Cortex_BA9	ENSG00000147894	G	4.83211e-07	-0.284043	1.81618e-10	A	+	9	27489251	C9orf72	1
9:27489693:A:G	GTEx/v8	Brain_Frontal_Cortex_BA9	ENSG00000147894	A	5.41559e-06	0.302402	1.81618e-10	A	+	9	27489693	C9orf72	1
9:27490296:C:T	GTEx/v8	Brain_Frontal_Cortex_BA9	ENSG00000147894	C	6.76413e-06	0.282506	1.81618e-10	C	+	9	27490296	C9orf72	1
9:27490332:G:T	GTEx/v8	Brain_Frontal_Cortex_BA9	ENSG00000147894	G	4.83211e-07	-0.284043	1.81618e-10	T	+	9	27490332	C9orf72	1
9:27490967:A:G	GTEx/v8	Brain_Frontal_Cortex_BA9	ENSG00000147894	G	4.83211e-07	-0.284043	1.81618e-10	A	+	9	27490967	C9orf72	1
9:27491104:A:G	GTEx/v8	Brain_Frontal_Cortex_BA9	ENSG00000147894	G	5.80169e-06	0.293363	1.81618e-10	G	+	9	27491104	C9orf72	1
9:27491262:A:C	GTEx/v8	Brain_Frontal_Cortex_BA9	ENSG00000147894	C	1.02394e-06	-0.29339	1.81618e-10	A	+	9	27491262	C9orf72	1
9:27491397:A:G	GTEx/v8	Brain_Frontal_Cortex_BA9	ENSG00000147894	A	4.83211e-07	-0.284043	1.81618e-10	G	+	9	27491397	C9orf72	1
9:27492522:A:T	GTEx/v8	Brain_Frontal_Cortex_BA9	ENSG00000147894	A	6.76413e-06	0.282506	1.81618e-10	A	+	9	27492522	C9orf72	1
9:27492934:C:T	GTEx/v8	Brain_Frontal_Cortex_BA9	ENSG00000147894	T	6.76413e-06	0.282506	1.81618e-10	T	+	9	27492934	C9orf72	1
9:27493063:C:T	GTEx/v8	Brain_Frontal_Cortex_BA9	ENSG00000147894	T	5.41559e-06	0.302402	1.81618e-10	T	+	9	27493063	C9orf72	1
9:27493409:C:T	GTEx/v8	Brain_Frontal_Cortex_BA9	ENSG00000147894	T	6.76413e-06	0.282506	1.81618e-10	T	+	9	27493409	C9orf72	1
9:27494674:G:T	GTEx/v8	Brain_Frontal_Cortex_BA9	ENSG00000147894	T	4.83211e-07	-0.284043	1.81618e-10	G	+	9	27494674	C9orf72	1
9:27495572:A:C	GTEx/v8	Brain_Frontal_Cortex_BA9	ENSG00000147894	A	4.83211e-07	-0.284043	1.81618e-10	C	+	9	27495572	C9orf72	1
9:27496661:G:T	GTEx/v8	Brain_Frontal_Cortex_BA9	ENSG00000147894	G	6.04078e-07	-0.284919	1.81618e-10	T	+	9	27496661	C9orf72	1
9:27497621:C:T	GTEx/v8	Brain_Frontal_Cortex_BA9	ENSG00000147894	C	6.76413e-06	0.282506	1.81618e-10	C	+	9	27497621	C9orf72	1
9:27497988:A:T	GTEx/v8	Brain_Frontal_Cortex_BA9	ENSG00000147894	T	6.14849e-06	0.306437	1.81618e-10	T	+	9	27497988	C9orf72	1
9:27499627:A:C	GTEx/v8	Brain_Frontal_Cortex_BA9	ENSG00000147894	A	8.13662e-06	0.278446	1.81618e-10	A	+	9	27499627	C9orf72	1
9:27502005:A:G	GTEx/v8	Brain_Frontal_Cortex_BA9	ENSG00000147894	G	1.75916e-05	0.268519	1.81618e-10	G	+	9	27502005	C9orf72	1
9:27503506:A:T	GTEx/v8	Brain_Frontal_Cortex_BA9	ENSG00000147894	A	1.75916e-05	0.268519	1.81618e-10	A	+	9	27503506	C9orf72	1
9:27505639:A:G	GTEx/v8	Brain_Frontal_Cortex_BA9	ENSG00000147894	G	1.02929e-05	0.273987	1.81618e-10	G	+	9	27505639	C9orf72	1
9:27506051:A:G	GTEx/v8	Brain_Frontal_Cortex_BA9	ENSG00000147894	A	6.04917e-07	-0.276561	1.81618e-10	G	+	9	27506051	C9orf72	1
9:27507209:A:G	GTEx/v8	Brain_Frontal_Cortex_BA9	ENSG00000147894	A	4.73901e-06	-0.256784	1.81618e-10	G	+	9	27507209	C9orf72	1
9:27507804:A:G	GTEx/v8	Brain_Frontal_Cortex_BA9	ENSG00000147894	G	1.56493e-06	0.291249	1.81618e-10	G	+	9	27507804	C9orf72	1
9:27507836:C:T	GTEx/v8	Brain_Frontal_Cortex_BA9	ENSG00000147894	T	6.04917e-07	-0.276561	1.81618e-10	C	+	9	27507836	C9orf72	1
9:27508489:C:T	GTEx/v8	Brain_Frontal_Cortex_BA9	ENSG00000147894	T	5.6266e-07	0.287431	1.81618e-10	T	+	9	27508489	C9orf72	1
9:27509211:G:T	GTEx/v8	Brain_Frontal_Cortex_BA9	ENSG00000147894	T	8.40244e-06	0.285991	1.81618e-10	T	+	9	27509211	C9orf72	1
9:27509635:A:G	GTEx/v8	Brain_Frontal_Cortex_BA9	ENSG00000147894	A	1.56493e-06	0.291249	1.81618e-10	A	+	9	27509635	C9orf72	1
9:27509870:A:G	GTEx/v8	Brain_Frontal_Cortex_BA9	ENSG00000147894	A	1.56493e-06	0.291249	1.81618e-10	A	+	9	27509870	C9orf72	1
9:27509945:A:G	GTEx/v8	Brain_Frontal_Cortex_BA9	ENSG00000147894	G	1.56493e-06	0.291249	1.81618e-10	G	+	9	27509945	C9orf72	1
9:27510360:C:T	GTEx/v8	Brain_Frontal_Cortex_BA9	ENSG00000147894	T	9.54873e-08	-0.287375	1.81618e-10	C	+	9	27510360	C9orf72	1
9:27511151:A:G	GTEx/v8	Brain_Frontal_Cortex_BA9	ENSG00000147894	G	4.07795e-07	0.29491	1.81618e-10	G	+	9	27511151	C9orf72	1
9:27511284:G:T	GTEx/v8	Brain_Frontal_Cortex_BA9	ENSG00000147894	G	4.07795e-07	0.29491	1.81618e-10	G	+	9	27511284	C9orf72	1
9:27511593:A:T	GTEx/v8	Brain_Frontal_Cortex_BA9	ENSG00000147894	T	1.0957e-05	-0.257925	1.81618e-10	A	+	9	27511593	C9orf72	1
9:27511995:G:GTGT	GTEx/v8	Brain_Frontal_Cortex_BA9	ENSG00000147894	G	1.08653e-06	0.300474	1.81618e-10	G	+	9	27511995	C9orf72	1
9:27513298:A:G	GTEx/v8	Brain_Frontal_Cortex_BA9	ENSG00000147894	A	1.48859e-06	0.303308	1.81618e-10	A	+	9	27513298	C9orf72	1
9:27513716:C:G	GTEx/v8	Brain_Frontal_Cortex_BA9	ENSG00000147894	C	3.29135e-07	0.300491	1.81618e-10	C	+	9	27513716	C9orf72	1
9:27514318:A:T	GTEx/v8	Brain_Frontal_Cortex_BA9	ENSG00000147894	A	3.82957e-07	-0.287573	1.81618e-10	T	+	9	27514318	C9orf72	1
9:27514584:C:T	GTEx/v8	Brain_Frontal_Cortex_BA9	ENSG00000147894	C	7.26123e-07	0.305119	1.81618e-10	C	+	9	27514584	C9orf72	1
9:27514962:G:T	GTEx/v8	Brain_Frontal_Cortex_BA9	ENSG00000147894	T	3.82957e-07	-0.287573	1.81618e-10	G	+	9	27514962	C9orf72	1
9:27515194:C:G	GTEx/v8	Brain_Frontal_Cortex_BA9	ENSG00000147894	C	7.26123e-07	0.305119	1.81618e-10	C	+	9	27515194	C9orf72	1
9:27515794:G:T	GTEx/v8	Brain_Frontal_Cortex_BA9	ENSG00000147894	T	3.29135e-07	0.300491	1.81618e-10	T	+	9	27515794	C9orf72	1
9:27515967:A:G	GTEx/v8	Brain_Frontal_Cortex_BA9	ENSG00000147894	G	3.29135e-07	0.300491	1.81618e-10	G	+	9	27515967	C9orf72	1
9:27516436:C:G	GTEx/v8	Brain_Frontal_Cortex_BA9	ENSG00000147894	G	3.29135e-07	0.300491	1.81618e-10	G	+	9	27516436	C9orf72	1
9:27516590:C:T	GTEx/v8	Brain_Frontal_Cortex_BA9	ENSG00000147894	C	3.29135e-07	0.300491	1.81618e-10	C	+	9	27516590	C9orf72	1
9:27516640:A:C	GTEx/v8	Brain_Frontal_Cortex_BA9	ENSG00000147894	C	3.29135e-07	0.300491	1.81618e-10	C	+	9	27516640	C9orf72	1
9:27520508:A:G	GTEx/v8	Brain_Frontal_Cortex_BA9	ENSG00000147894	G	1.56525e-05	0.277684	1.81618e-10	G	+	9	27520508	C9orf72	1
9:27521908:A:T	GTEx/v8	Brain_Frontal_Cortex_BA9	ENSG00000147894	A	6.44415e-06	0.292429	1.81618e-10	A	+	9	27521908	C9orf72	1
9:27523082:C:G	GTEx/v8	Brain_Frontal_Cortex_BA9	ENSG00000147894	G	7.65901e-06	0.300229	1.81618e-10	G	+	9	27523082	C9orf72	1
9:27525221:C:G	GTEx/v8	Brain_Frontal_Cortex_BA9	ENSG00000147894	C	2.36181e-06	-0.285173	1.81618e-10	G	+	9	27525221	C9orf72	1
9:27525751:A:G	GTEx/v8	Brain_Frontal_Cortex_BA9	ENSG00000147894	G	3.48923e-11	-0.361464	1.81618e-10	A	+	9	27525751	C9orf72	1
9:27526047:C:T	GTEx/v8	Brain_Frontal_Cortex_BA9	ENSG00000147894	T	6.44415e-06	0.292429	1.81618e-10	T	+	9	27526047	C9orf72	1
9:27527173:C:T	GTEx/v8	Brain_Frontal_Cortex_BA9	ENSG00000147894	C	6.44415e-06	0.292429	1.81618e-10	C	+	9	27527173	C9orf72	1
9:27527363:C:CT	GTEx/v8	Brain_Frontal_Cortex_BA9	ENSG00000147894	CT	2.03561e-05	0.278262	1.81618e-10	CT	+	9	27527363	C9orf72	1
9:27527479:A:T	GTEx/v8	Brain_Frontal_Cortex_BA9	ENSG00000147894	T	1.90136e-10	-0.349164	1.81618e-10	A	+	9	27527479	C9orf72	1
9:27527512:G:T	GTEx/v8	Brain_Frontal_Cortex_BA9	ENSG00000147894	G	3.08731e-06	0.295641	1.81618e-10	G	+	9	27527512	C9orf72	1
9:27528294:C:T	GTEx/v8	Brain_Frontal_Cortex_BA9	ENSG00000147894	C	2.54541e-12	-0.378625	1.81618e-10	T	+	9	27528294	C9orf72	1
9:27528777:A:AG	GTEx/v8	Brain_Frontal_Cortex_BA9	ENSG00000147894	A	5.59879e-06	0.305133	1.81618e-10	-	-	9	27528777	C9orf72	1
9:27529274:A:AAAT	GTEx/v8	Brain_Frontal_Cortex_BA9	ENSG00000147894	A	2.08915e-12	-0.382688	1.81618e-10	AAAT	+	9	27529274	C9orf72	1
9:27529278:C:CA	GTEx/v8	Brain_Frontal_Cortex_BA9	ENSG00000147894	C	2.08915e-12	-0.382688	1.81618e-10	CA	+	9	27529278	C9orf72	1
9:27529316:A:G	GTEx/v8	Brain_Frontal_Cortex_BA9	ENSG00000147894	A	3.1073e-11	-0.363146	1.81618e-10	G	+	9	27529316	C9orf72	1
9:27529820:A:G	GTEx/v8	Brain_Frontal_Cortex_BA9	ENSG00000147894	A	3.67216e-11	-0.36191	1.81618e-10	G	+	9	27529820	C9orf72	1
9:27529863:C:T	GTEx/v8	Brain_Frontal_Cortex_BA9	ENSG00000147894	T	4.26847e-11	-0.358289	1.81618e-10	C	+	9	27529863	C9orf72	1
9:27530467:C:G	GTEx/v8	Brain_Frontal_Cortex_BA9	ENSG00000147894	G	4.26847e-11	-0.358289	1.81618e-10	C	+	9	27530467	C9orf72	1
9:27533452:C:T	GTEx/v8	Brain_Frontal_Cortex_BA9	ENSG00000147894	C	1.92866e-12	-0.37375	1.81618e-10	T	+	9	27533452	C9orf72	1
9:27533984:A:C	GTEx/v8	Brain_Frontal_Cortex_BA9	ENSG00000147894	A	3.41993e-12	-0.374471	1.81618e-10	C	+	9	27533984	C9orf72	1
9:27535342:C:T	GTEx/v8	Brain_Frontal_Cortex_BA9	ENSG00000147894	C	1.51026e-05	0.285553	1.81618e-10	C	+	9	27535342	C9orf72	1
9:27536397:C:T	GTEx/v8	Brain_Frontal_Cortex_BA9	ENSG00000147894	T	1.51026e-05	0.285553	1.81618e-10	T	+	9	27536397	C9orf72	1
9:27536894:A:T	GTEx/v8	Brain_Frontal_Cortex_BA9	ENSG00000147894	A	1.51026e-05	0.285553	1.81618e-10	A	+	9	27536894	C9orf72	1
9:27541041:C:T	GTEx/v8	Brain_Frontal_Cortex_BA9	ENSG00000147894	T	6.86422e-12	-0.367737	1.81618e-10	C	+	9	27541041	C9orf72	1
9:27542261:C:T	GTEx/v8	Brain_Frontal_Cortex_BA9	ENSG00000147894	T	1.79383e-10	-0.340498	1.81618e-10	C	+	9	27542261	C9orf72	1
9:27543281:C:T	GTEx/v8	Brain_Frontal_Cortex_BA9	ENSG00000147894	C	2.73514e-05	-0.28225	1.81618e-10	T	+	9	27543281	C9orf72	1
9:27543382:C:T	GTEx/v8	Brain_Frontal_Cortex_BA9	ENSG00000147894	T	2.73514e-05	-0.28225	1.81618e-10	C	+	9	27543382	C9orf72	1
9:27544943:A:G	GTEx/v8	Brain_Frontal_Cortex_BA9	ENSG00000147894	A	1.52769e-10	-0.339881	1.81618e-10	G	+	9	27544943	C9orf72	1
9:27545467:C:T	GTEx/v8	Brain_Frontal_Cortex_BA9	ENSG00000147894	T	8.55947e-06	0.296104	1.81618e-10	T	+	9	27545467	C9orf72	1
9:27545960:A:C	GTEx/v8	Brain_Frontal_Cortex_BA9	ENSG00000147894	A	8.55947e-06	0.296104	1.81618e-10	A	+	9	27545960	C9orf72	1
9:27551040:C:T	GTEx/v8	Brain_Frontal_Cortex_BA9	ENSG00000147894	T	8.55947e-06	0.296104	1.81618e-10	T	+	9	27551040	C9orf72	1
9:27557537:C:T	GTEx/v8	Brain_Frontal_Cortex_BA9	ENSG00000147894	C	2.11954e-05	0.268423	1.81618e-10	C	+	9	27557537	C9orf72	1
9:27559721:C:T	GTEx/v8	Brain_Frontal_Cortex_BA9	ENSG00000147894	C	3.32649e-05	0.262137	1.81618e-10	C	+	9	27559721	C9orf72	1
9:27559835:A:G	GTEx/v8	Brain_Frontal_Cortex_BA9	ENSG00000147894	A	2.87597e-06	0.308541	1.81618e-10	A	+	9	27559835	C9orf72	1
9:27561049:C:T	GTEx/v8	Brain_Frontal_Cortex_BA9	ENSG00000147894	C	3.32649e-05	0.262137	1.81618e-10	C	+	9	27561049	C9orf72	1
9:27561800:C:T	GTEx/v8	Brain_Frontal_Cortex_BA9	ENSG00000147894	T	2.87597e-06	0.308541	1.81618e-10	T	+	9	27561800	C9orf72	1
9:27563868:A:G	GTEx/v8	Brain_Frontal_Cortex_BA9	ENSG00000147894	A	2.87597e-06	0.308541	1.81618e-10	A	+	9	27563868	C9orf72	1
9:27565105:A:G	GTEx/v8	Brain_Frontal_Cortex_BA9	ENSG00000147894	A	1.50864e-09	0.315347	1.81618e-10	A	+	9	27565105	C9orf72	1
9:27565218:A:AAG	GTEx/v8	Brain_Frontal_Cortex_BA9	ENSG00000147894	A	5.00532e-06	0.300938	1.81618e-10	A	+	9	27565218	C9orf72	1
9:27568817:A:G	GTEx/v8	Brain_Frontal_Cortex_BA9	ENSG00000147894	G	1.55657e-05	0.292505	1.81618e-10	G	+	9	27568817	C9orf72	1
9:27574515:C:T	GTEx/v8	Brain_Frontal_Cortex_BA9	ENSG00000147894	T	4.88658e-06	0.2998	1.81618e-10	T	+	9	27574515	C9orf72	1
9:27574978:A:G	GTEx/v8	Brain_Frontal_Cortex_BA9	ENSG00000147894	G	9.34027e-08	0.269292	1.81618e-10	G	+	9	27574978	C9orf72	1
9:27575463:C:T	GTEx/v8	Brain_Frontal_Cortex_BA9	ENSG00000147894	C	2.83533e-07	0.263934	1.81618e-10	C	+	9	27575463	C9orf72	1
9:27576267:C:G	GTEx/v8	Brain_Frontal_Cortex_BA9	ENSG00000147894	C	1.68406e-07	0.277552	1.81618e-10	C	+	9	27576267	C9orf72	1
9:27577611:A:G	GTEx/v8	Brain_Frontal_Cortex_BA9	ENSG00000147894	G	8.92563e-07	0.261232	1.81618e-10	G	+	9	27577611	C9orf72	1
9:27578077:A:G	GTEx/v8	Brain_Frontal_Cortex_BA9	ENSG00000147894	A	7.9291e-06	0.234561	1.81618e-10	A	+	9	27578077	C9orf72	1
9:27578935:G:T	GTEx/v8	Brain_Frontal_Cortex_BA9	ENSG00000147894	G	9.95827e-07	0.251867	1.81618e-10	G	+	9	27578935	C9orf72	1
9:27579560:A:G	GTEx/v8	Brain_Frontal_Cortex_BA9	ENSG00000147894	G	9.95827e-07	0.251867	1.81618e-10	G	+	9	27579560	C9orf72	1
9:27580674:A:C	GTEx/v8	Brain_Frontal_Cortex_BA9	ENSG00000147894	C	6.40852e-07	0.256993	1.81618e-10	C	+	9	27580674	C9orf72	1
9:27581239:C:T	GTEx/v8	Brain_Frontal_Cortex_BA9	ENSG00000147894	C	1.60818e-06	0.245729	1.81618e-10	C	+	9	27581239	C9orf72	1
9:27581249:A:G	GTEx/v8	Brain_Frontal_Cortex_BA9	ENSG00000147894	A	6.1214e-07	0.253851	1.81618e-10	A	+	9	27581249	C9orf72	1
9:27582311:C:T	GTEx/v8	Brain_Frontal_Cortex_BA9	ENSG00000147894	C	3.46964e-09	0.30157	1.81618e-10	C	+	9	27582311	C9orf72	1
9:27586162:A:G	GTEx/v8	Brain_Frontal_Cortex_BA9	ENSG00000147894	G	2.08963e-07	0.279764	1.81618e-10	G	+	9	27586162	C9orf72	1
9:27586615:A:G	GTEx/v8	Brain_Frontal_Cortex_BA9	ENSG00000147894	A	2.8147e-07	0.280004	1.81618e-10	A	+	9	27586615	C9orf72	1
9:27487221:C:T	GTEx/v8	Brain_Hippocampus	ENSG00000147894	C	3.76031e-06	-0.238364	8.14408e-10	T	+	9	27487221	C9orf72	1
9:27489251:A:G	GTEx/v8	Brain_Hippocampus	ENSG00000147894	G	4.6288e-06	-0.239119	8.14408e-10	A	+	9	27489251	C9orf72	1
9:27490332:G:T	GTEx/v8	Brain_Hippocampus	ENSG00000147894	G	4.6288e-06	-0.239119	8.14408e-10	T	+	9	27490332	C9orf72	1
9:27490967:A:G	GTEx/v8	Brain_Hippocampus	ENSG00000147894	G	4.6288e-06	-0.239119	8.14408e-10	A	+	9	27490967	C9orf72	1
9:27491262:A:C	GTEx/v8	Brain_Hippocampus	ENSG00000147894	C	2.62863e-05	-0.239274	8.14408e-10	A	+	9	27491262	C9orf72	1
9:27491397:A:G	GTEx/v8	Brain_Hippocampus	ENSG00000147894	A	4.6288e-06	-0.239119	8.14408e-10	G	+	9	27491397	C9orf72	1
9:27494674:G:T	GTEx/v8	Brain_Hippocampus	ENSG00000147894	T	4.6288e-06	-0.239119	8.14408e-10	G	+	9	27494674	C9orf72	1
9:27495572:A:C	GTEx/v8	Brain_Hippocampus	ENSG00000147894	A	4.6288e-06	-0.239119	8.14408e-10	C	+	9	27495572	C9orf72	1
9:27496661:G:T	GTEx/v8	Brain_Hippocampus	ENSG00000147894	G	4.83143e-06	-0.241152	8.14408e-10	T	+	9	27496661	C9orf72	1
9:27506051:A:G	GTEx/v8	Brain_Hippocampus	ENSG00000147894	A	6.00661e-06	-0.234363	8.14408e-10	G	+	9	27506051	C9orf72	1
9:27507209:A:G	GTEx/v8	Brain_Hippocampus	ENSG00000147894	A	1.35279e-05	-0.226538	8.14408e-10	G	+	9	27507209	C9orf72	1
9:27507804:A:G	GTEx/v8	Brain_Hippocampus	ENSG00000147894	G	2.46683e-05	0.241728	8.14408e-10	G	+	9	27507804	C9orf72	1
9:27507836:C:T	GTEx/v8	Brain_Hippocampus	ENSG00000147894	T	6.00661e-06	-0.234363	8.14408e-10	C	+	9	27507836	C9orf72	1
9:27508489:C:T	GTEx/v8	Brain_Hippocampus	ENSG00000147894	T	4.60268e-06	0.24002	8.14408e-10	T	+	9	27508489	C9orf72	1
9:27509635:A:G	GTEx/v8	Brain_Hippocampus	ENSG00000147894	A	2.46683e-05	0.241728	8.14408e-10	A	+	9	27509635	C9orf72	1
9:27509870:A:G	GTEx/v8	Brain_Hippocampus	ENSG00000147894	A	2.46683e-05	0.241728	8.14408e-10	A	+	9	27509870	C9orf72	1
9:27509945:A:G	GTEx/v8	Brain_Hippocampus	ENSG00000147894	G	2.46683e-05	0.241728	8.14408e-10	G	+	9	27509945	C9orf72	1
9:27510360:C:T	GTEx/v8	Brain_Hippocampus	ENSG00000147894	T	5.20397e-06	-0.235438	8.14408e-10	C	+	9	27510360	C9orf72	1
9:27511151:A:G	GTEx/v8	Brain_Hippocampus	ENSG00000147894	G	4.60268e-06	0.24002	8.14408e-10	G	+	9	27511151	C9orf72	1
9:27511284:G:T	GTEx/v8	Brain_Hippocampus	ENSG00000147894	G	4.60268e-06	0.24002	8.14408e-10	G	+	9	27511284	C9orf72	1
9:27511593:A:T	GTEx/v8	Brain_Hippocampus	ENSG00000147894	T	1.04907e-05	-0.233386	8.14408e-10	A	+	9	27511593	C9orf72	1
9:27511995:G:GTGT	GTEx/v8	Brain_Hippocampus	ENSG00000147894	G	2.46683e-05	0.241728	8.14408e-10	G	+	9	27511995	C9orf72	1
9:27513298:A:G	GTEx/v8	Brain_Hippocampus	ENSG00000147894	A	2.18107e-05	0.2441	8.14408e-10	A	+	9	27513298	C9orf72	1
9:27513716:C:G	GTEx/v8	Brain_Hippocampus	ENSG00000147894	C	5.73034e-06	0.240144	8.14408e-10	C	+	9	27513716	C9orf72	1
9:27514318:A:T	GTEx/v8	Brain_Hippocampus	ENSG00000147894	A	7.40348e-06	-0.23457	8.14408e-10	T	+	9	27514318	C9orf72	1
9:27514962:G:T	GTEx/v8	Brain_Hippocampus	ENSG00000147894	T	7.40348e-06	-0.23457	8.14408e-10	G	+	9	27514962	C9orf72	1
9:27515794:G:T	GTEx/v8	Brain_Hippocampus	ENSG00000147894	T	5.73034e-06	0.240144	8.14408e-10	T	+	9	27515794	C9orf72	1
9:27515967:A:G	GTEx/v8	Brain_Hippocampus	ENSG00000147894	G	5.73034e-06	0.240144	8.14408e-10	G	+	9	27515967	C9orf72	1
9:27516436:C:G	GTEx/v8	Brain_Hippocampus	ENSG00000147894	G	5.73034e-06	0.240144	8.14408e-10	G	+	9	27516436	C9orf72	1
9:27516590:C:T	GTEx/v8	Brain_Hippocampus	ENSG00000147894	C	5.73034e-06	0.240144	8.14408e-10	C	+	9	27516590	C9orf72	1
9:27516640:A:C	GTEx/v8	Brain_Hippocampus	ENSG00000147894	C	5.73034e-06	0.240144	8.14408e-10	C	+	9	27516640	C9orf72	1
9:27521908:A:T	GTEx/v8	Brain_Hippocampus	ENSG00000147894	A	2.39652e-05	0.242429	8.14408e-10	A	+	9	27521908	C9orf72	1
9:27525751:A:G	GTEx/v8	Brain_Hippocampus	ENSG00000147894	G	1.33034e-10	-0.307252	8.14408e-10	A	+	9	27525751	C9orf72	1
9:27526047:C:T	GTEx/v8	Brain_Hippocampus	ENSG00000147894	T	2.39652e-05	0.242429	8.14408e-10	T	+	9	27526047	C9orf72	1
9:27527173:C:T	GTEx/v8	Brain_Hippocampus	ENSG00000147894	C	2.39652e-05	0.242429	8.14408e-10	C	+	9	27527173	C9orf72	1
9:27527363:C:CT	GTEx/v8	Brain_Hippocampus	ENSG00000147894	CT	2.39652e-05	0.242429	8.14408e-10	CT	+	9	27527363	C9orf72	1
9:27527479:A:T	GTEx/v8	Brain_Hippocampus	ENSG00000147894	T	9.61703e-10	-0.294863	8.14408e-10	A	+	9	27527479	C9orf72	1
9:27528294:C:T	GTEx/v8	Brain_Hippocampus	ENSG00000147894	C	6.59262e-12	-0.312583	8.14408e-10	T	+	9	27528294	C9orf72	1
9:27529274:A:AAAT	GTEx/v8	Brain_Hippocampus	ENSG00000147894	A	3.15262e-12	-0.318017	8.14408e-10	AAAT	+	9	27529274	C9orf72	1
9:27529278:C:CA	GTEx/v8	Brain_Hippocampus	ENSG00000147894	C	3.15262e-12	-0.318017	8.14408e-10	CA	+	9	27529278	C9orf72	1
9:27529316:A:G	GTEx/v8	Brain_Hippocampus	ENSG00000147894	A	3.94264e-12	-0.315275	8.14408e-10	G	+	9	27529316	C9orf72	1
9:27529820:A:G	GTEx/v8	Brain_Hippocampus	ENSG00000147894	A	6.70401e-11	-0.308947	8.14408e-10	G	+	9	27529820	C9orf72	1
9:27529863:C:T	GTEx/v8	Brain_Hippocampus	ENSG00000147894	T	1.20598e-10	-0.304411	8.14408e-10	C	+	9	27529863	C9orf72	1
9:27530467:C:G	GTEx/v8	Brain_Hippocampus	ENSG00000147894	G	1.20598e-10	-0.304411	8.14408e-10	C	+	9	27530467	C9orf72	1
9:27533452:C:T	GTEx/v8	Brain_Hippocampus	ENSG00000147894	C	6.11764e-11	-0.30168	8.14408e-10	T	+	9	27533452	C9orf72	1
9:27533984:A:C	GTEx/v8	Brain_Hippocampus	ENSG00000147894	A	6.93903e-12	-0.311388	8.14408e-10	C	+	9	27533984	C9orf72	1
9:27541041:C:T	GTEx/v8	Brain_Hippocampus	ENSG00000147894	T	1.17175e-12	-0.315456	8.14408e-10	C	+	9	27541041	C9orf72	1
9:27542261:C:T	GTEx/v8	Brain_Hippocampus	ENSG00000147894	T	2.38208e-11	-0.31145	8.14408e-10	C	+	9	27542261	C9orf72	1
9:27544943:A:G	GTEx/v8	Brain_Hippocampus	ENSG00000147894	A	6.03136e-11	-0.300362	8.14408e-10	G	+	9	27544943	C9orf72	1
9:27557537:C:T	GTEx/v8	Brain_Hippocampus	ENSG00000147894	C	2.93941e-05	0.234446	8.14408e-10	C	+	9	27557537	C9orf72	1
9:27559721:C:T	GTEx/v8	Brain_Hippocampus	ENSG00000147894	C	2.93941e-05	0.234446	8.14408e-10	C	+	9	27559721	C9orf72	1
9:27561049:C:T	GTEx/v8	Brain_Hippocampus	ENSG00000147894	C	2.93941e-05	0.234446	8.14408e-10	C	+	9	27561049	C9orf72	1
9:27565105:A:G	GTEx/v8	Brain_Hippocampus	ENSG00000147894	A	8.18594e-10	0.28411	8.14408e-10	A	+	9	27565105	C9orf72	1
9:27574978:A:G	GTEx/v8	Brain_Hippocampus	ENSG00000147894	G	1.15405e-06	0.222907	8.14408e-10	G	+	9	27574978	C9orf72	1
9:27575463:C:T	GTEx/v8	Brain_Hippocampus	ENSG00000147894	C	1.51463e-05	0.203535	8.14408e-10	C	+	9	27575463	C9orf72	1
9:27576267:C:G	GTEx/v8	Brain_Hippocampus	ENSG00000147894	C	1.22407e-05	0.203081	8.14408e-10	C	+	9	27576267	C9orf72	1
9:27578935:G:T	GTEx/v8	Brain_Hippocampus	ENSG00000147894	G	2.83111e-05	0.195448	8.14408e-10	G	+	9	27578935	C9orf72	1
9:27579560:A:G	GTEx/v8	Brain_Hippocampus	ENSG00000147894	G	2.83111e-05	0.195448	8.14408e-10	G	+	9	27579560	C9orf72	1
9:27580674:A:C	GTEx/v8	Brain_Hippocampus	ENSG00000147894	C	4.83606e-06	0.213897	8.14408e-10	C	+	9	27580674	C9orf72	1
9:27582311:C:T	GTEx/v8	Brain_Hippocampus	ENSG00000147894	C	5.23648e-07	0.229998	8.14408e-10	C	+	9	27582311	C9orf72	1
9:27586162:A:G	GTEx/v8	Brain_Hippocampus	ENSG00000147894	G	1.02502e-05	0.227747	8.14408e-10	G	+	9	27586162	C9orf72	1
9:27586615:A:G	GTEx/v8	Brain_Hippocampus	ENSG00000147894	A	1.02502e-05	0.227747	8.14408e-10	A	+	9	27586615	C9orf72	1
9:27466680:C:T	GTEx/v8	Brain_Nucleus_accumbens_basal_ganglia	ENSG00000147894	T	2.72837e-05	0.270241	2.49521e-12	T	+	9	27466680	C9orf72	1
9:27469573:A:C	GTEx/v8	Brain_Nucleus_accumbens_basal_ganglia	ENSG00000147894	A	3.66024e-05	0.274702	2.49521e-12	A	+	9	27469573	C9orf72	1
9:27483420:A:G	GTEx/v8	Brain_Nucleus_accumbens_basal_ganglia	ENSG00000147894	A	1.8077e-06	-0.324549	2.49521e-12	G	+	9	27483420	C9orf72	1
9:27484371:C:G	GTEx/v8	Brain_Nucleus_accumbens_basal_ganglia	ENSG00000147894	C	3.10468e-11	0.46954	2.49521e-12	C	+	9	27484371	C9orf72	1
9:27484496:A:G	GTEx/v8	Brain_Nucleus_accumbens_basal_ganglia	ENSG00000147894	G	2.66347e-06	-0.317539	2.49521e-12	A	+	9	27484496	C9orf72	1
9:27484911:A:G	GTEx/v8	Brain_Nucleus_accumbens_basal_ganglia	ENSG00000147894	A	3.10468e-11	0.46954	2.49521e-12	A	+	9	27484911	C9orf72	1
9:27486172:C:G	GTEx/v8	Brain_Nucleus_accumbens_basal_ganglia	ENSG00000147894	G	3.10468e-11	0.46954	2.49521e-12	G	+	9	27486172	C9orf72	1
9:27487221:C:T	GTEx/v8	Brain_Nucleus_accumbens_basal_ganglia	ENSG00000147894	C	1.83344e-10	-0.411035	2.49521e-12	T	+	9	27487221	C9orf72	1
9:27488092:G:T	GTEx/v8	Brain_Nucleus_accumbens_basal_ganglia	ENSG00000147894	G	2.14604e-11	0.464077	2.49521e-12	G	+	9	27488092	C9orf72	1
9:27488906:A:G	GTEx/v8	Brain_Nucleus_accumbens_basal_ganglia	ENSG00000147894	A	2.14604e-11	0.464077	2.49521e-12	A	+	9	27488906	C9orf72	1
9:27489251:A:G	GTEx/v8	Brain_Nucleus_accumbens_basal_ganglia	ENSG00000147894	G	8.02665e-11	-0.417542	2.49521e-12	A	+	9	27489251	C9orf72	1
9:27489693:A:G	GTEx/v8	Brain_Nucleus_accumbens_basal_ganglia	ENSG00000147894	A	2.39301e-11	0.489229	2.49521e-12	A	+	9	27489693	C9orf72	1
9:27490296:C:T	GTEx/v8	Brain_Nucleus_accumbens_basal_ganglia	ENSG00000147894	C	2.14604e-11	0.464077	2.49521e-12	C	+	9	27490296	C9orf72	1
9:27490332:G:T	GTEx/v8	Brain_Nucleus_accumbens_basal_ganglia	ENSG00000147894	G	8.02665e-11	-0.417542	2.49521e-12	T	+	9	27490332	C9orf72	1
9:27490967:A:G	GTEx/v8	Brain_Nucleus_accumbens_basal_ganglia	ENSG00000147894	G	8.02665e-11	-0.417542	2.49521e-12	A	+	9	27490967	C9orf72	1
9:27491104:A:G	GTEx/v8	Brain_Nucleus_accumbens_basal_ganglia	ENSG00000147894	G	9.32815e-12	0.481896	2.49521e-12	G	+	9	27491104	C9orf72	1
9:27491262:A:C	GTEx/v8	Brain_Nucleus_accumbens_basal_ganglia	ENSG00000147894	C	1.81427e-10	-0.442106	2.49521e-12	A	+	9	27491262	C9orf72	1
9:27491397:A:G	GTEx/v8	Brain_Nucleus_accumbens_basal_ganglia	ENSG00000147894	A	8.02665e-11	-0.417542	2.49521e-12	G	+	9	27491397	C9orf72	1
9:27492522:A:T	GTEx/v8	Brain_Nucleus_accumbens_basal_ganglia	ENSG00000147894	A	2.14604e-11	0.464077	2.49521e-12	A	+	9	27492522	C9orf72	1
9:27492934:C:T	GTEx/v8	Brain_Nucleus_accumbens_basal_ganglia	ENSG00000147894	T	2.14604e-11	0.464077	2.49521e-12	T	+	9	27492934	C9orf72	1
9:27493063:C:T	GTEx/v8	Brain_Nucleus_accumbens_basal_ganglia	ENSG00000147894	T	2.39301e-11	0.489229	2.49521e-12	T	+	9	27493063	C9orf72	1
9:27493409:C:T	GTEx/v8	Brain_Nucleus_accumbens_basal_ganglia	ENSG00000147894	T	3.32087e-11	0.460469	2.49521e-12	T	+	9	27493409	C9orf72	1
9:27494674:G:T	GTEx/v8	Brain_Nucleus_accumbens_basal_ganglia	ENSG00000147894	T	8.02665e-11	-0.417542	2.49521e-12	G	+	9	27494674	C9orf72	1
9:27495572:A:C	GTEx/v8	Brain_Nucleus_accumbens_basal_ganglia	ENSG00000147894	A	8.02665e-11	-0.417542	2.49521e-12	C	+	9	27495572	C9orf72	1
9:27496301:C:CAGA	GTEx/v8	Brain_Nucleus_accumbens_basal_ganglia	ENSG00000147894	C	1.02206e-06	-0.33455	2.49521e-12	CAGA	+	9	27496301	C9orf72	1
9:27496661:G:T	GTEx/v8	Brain_Nucleus_accumbens_basal_ganglia	ENSG00000147894	G	1.55393e-10	-0.416388	2.49521e-12	T	+	9	27496661	C9orf72	1
9:27497621:C:T	GTEx/v8	Brain_Nucleus_accumbens_basal_ganglia	ENSG00000147894	C	2.14604e-11	0.464077	2.49521e-12	C	+	9	27497621	C9orf72	1
9:27497988:A:T	GTEx/v8	Brain_Nucleus_accumbens_basal_ganglia	ENSG00000147894	T	1.05606e-11	0.504536	2.49521e-12	T	+	9	27497988	C9orf72	1
9:27499627:A:C	GTEx/v8	Brain_Nucleus_accumbens_basal_ganglia	ENSG00000147894	A	7.01901e-11	0.454285	2.49521e-12	A	+	9	27499627	C9orf72	1
9:27502005:A:G	GTEx/v8	Brain_Nucleus_accumbens_basal_ganglia	ENSG00000147894	G	1.03005e-10	0.450722	2.49521e-12	G	+	9	27502005	C9orf72	1
9:27503506:A:T	GTEx/v8	Brain_Nucleus_accumbens_basal_ganglia	ENSG00000147894	A	5.4803e-10	0.430022	2.49521e-12	A	+	9	27503506	C9orf72	1
9:27505639:A:G	GTEx/v8	Brain_Nucleus_accumbens_basal_ganglia	ENSG00000147894	G	2.57281e-11	0.465114	2.49521e-12	G	+	9	27505639	C9orf72	1
9:27506051:A:G	GTEx/v8	Brain_Nucleus_accumbens_basal_ganglia	ENSG00000147894	A	5.78749e-11	-0.417407	2.49521e-12	G	+	9	27506051	C9orf72	1
9:27507209:A:G	GTEx/v8	Brain_Nucleus_accumbens_basal_ganglia	ENSG00000147894	A	4.96257e-10	-0.398726	2.49521e-12	G	+	9	27507209	C9orf72	1
9:27507804:A:G	GTEx/v8	Brain_Nucleus_accumbens_basal_ganglia	ENSG00000147894	G	4.84642e-12	0.476268	2.49521e-12	G	+	9	27507804	C9orf72	1
9:27507836:C:T	GTEx/v8	Brain_Nucleus_accumbens_basal_ganglia	ENSG00000147894	T	4.55699e-11	-0.417907	2.49521e-12	C	+	9	27507836	C9orf72	1
9:27508489:C:T	GTEx/v8	Brain_Nucleus_accumbens_basal_ganglia	ENSG00000147894	T	1.64142e-12	0.453892	2.49521e-12	T	+	9	27508489	C9orf72	1
9:27509211:G:T	GTEx/v8	Brain_Nucleus_accumbens_basal_ganglia	ENSG00000147894	T	1.07504e-11	0.483835	2.49521e-12	T	+	9	27509211	C9orf72	1
9:27509635:A:G	GTEx/v8	Brain_Nucleus_accumbens_basal_ganglia	ENSG00000147894	A	4.84642e-12	0.476268	2.49521e-12	A	+	9	27509635	C9orf72	1
9:27509870:A:G	GTEx/v8	Brain_Nucleus_accumbens_basal_ganglia	ENSG00000147894	A	4.84642e-12	0.476268	2.49521e-12	A	+	9	27509870	C9orf72	1
9:27509945:A:G	GTEx/v8	Brain_Nucleus_accumbens_basal_ganglia	ENSG00000147894	G	4.84642e-12	0.476268	2.49521e-12	G	+	9	27509945	C9orf72	1
9:27510360:C:T	GTEx/v8	Brain_Nucleus_accumbens_basal_ganglia	ENSG00000147894	T	3.58183e-14	-0.458698	2.49521e-12	C	+	9	27510360	C9orf72	1
9:27511151:A:G	GTEx/v8	Brain_Nucleus_accumbens_basal_ganglia	ENSG00000147894	G	7.40024e-13	0.465638	2.49521e-12	G	+	9	27511151	C9orf72	1
9:27511284:G:T	GTEx/v8	Brain_Nucleus_accumbens_basal_ganglia	ENSG00000147894	G	7.40024e-13	0.465638	2.49521e-12	G	+	9	27511284	C9orf72	1
9:27511593:A:T	GTEx/v8	Brain_Nucleus_accumbens_basal_ganglia	ENSG00000147894	T	2.12734e-10	-0.416321	2.49521e-12	A	+	9	27511593	C9orf72	1
9:27511995:G:GTGT	GTEx/v8	Brain_Nucleus_accumbens_basal_ganglia	ENSG00000147894	G	1.82214e-12	0.492224	2.49521e-12	G	+	9	27511995	C9orf72	1
9:27513298:A:G	GTEx/v8	Brain_Nucleus_accumbens_basal_ganglia	ENSG00000147894	A	9.62229e-12	0.483566	2.49521e-12	A	+	9	27513298	C9orf72	1
9:27513716:C:G	GTEx/v8	Brain_Nucleus_accumbens_basal_ganglia	ENSG00000147894	C	1.3802e-12	0.466179	2.49521e-12	C	+	9	27513716	C9orf72	1
9:27514318:A:T	GTEx/v8	Brain_Nucleus_accumbens_basal_ganglia	ENSG00000147894	A	4.28e-11	-0.431774	2.49521e-12	T	+	9	27514318	C9orf72	1
9:27514584:C:T	GTEx/v8	Brain_Nucleus_accumbens_basal_ganglia	ENSG00000147894	C	1.87653e-12	0.492031	2.49521e-12	C	+	9	27514584	C9orf72	1
9:27514962:G:T	GTEx/v8	Brain_Nucleus_accumbens_basal_ganglia	ENSG00000147894	T	4.28e-11	-0.431774	2.49521e-12	G	+	9	27514962	C9orf72	1
9:27515194:C:G	GTEx/v8	Brain_Nucleus_accumbens_basal_ganglia	ENSG00000147894	C	1.87653e-12	0.492031	2.49521e-12	C	+	9	27515194	C9orf72	1
9:27515794:G:T	GTEx/v8	Brain_Nucleus_accumbens_basal_ganglia	ENSG00000147894	T	1.3802e-12	0.466179	2.49521e-12	T	+	9	27515794	C9orf72	1
9:27515967:A:G	GTEx/v8	Brain_Nucleus_accumbens_basal_ganglia	ENSG00000147894	G	1.3802e-12	0.466179	2.49521e-12	G	+	9	27515967	C9orf72	1
9:27516436:C:G	GTEx/v8	Brain_Nucleus_accumbens_basal_ganglia	ENSG00000147894	G	9.59636e-13	0.468025	2.49521e-12	G	+	9	27516436	C9orf72	1
9:27516590:C:T	GTEx/v8	Brain_Nucleus_accumbens_basal_ganglia	ENSG00000147894	C	1.3802e-12	0.466179	2.49521e-12	C	+	9	27516590	C9orf72	1
9:27516640:A:C	GTEx/v8	Brain_Nucleus_accumbens_basal_ganglia	ENSG00000147894	C	1.3802e-12	0.466179	2.49521e-12	C	+	9	27516640	C9orf72	1
9:27519173:C:T	GTEx/v8	Brain_Nucleus_accumbens_basal_ganglia	ENSG00000147894	T	1.19436e-06	-0.321704	2.49521e-12	C	+	9	27519173	C9orf72	1
9:27519693:C:T	GTEx/v8	Brain_Nucleus_accumbens_basal_ganglia	ENSG00000147894	T	1.19436e-06	-0.321704	2.49521e-12	C	+	9	27519693	C9orf72	1
9:27520508:A:G	GTEx/v8	Brain_Nucleus_accumbens_basal_ganglia	ENSG00000147894	G	1.012e-11	0.481521	2.49521e-12	G	+	9	27520508	C9orf72	1
9:27521908:A:T	GTEx/v8	Brain_Nucleus_accumbens_basal_ganglia	ENSG00000147894	A	1.31201e-12	0.498037	2.49521e-12	A	+	9	27521908	C9orf72	1
9:27523082:C:G	GTEx/v8	Brain_Nucleus_accumbens_basal_ganglia	ENSG00000147894	G	4.29014e-13	0.519505	2.49521e-12	G	+	9	27523082	C9orf72	1
9:27525221:C:G	GTEx/v8	Brain_Nucleus_accumbens_basal_ganglia	ENSG00000147894	C	1.05902e-10	-0.448122	2.49521e-12	G	+	9	27525221	C9orf72	1
9:27525751:A:G	GTEx/v8	Brain_Nucleus_accumbens_basal_ganglia	ENSG00000147894	G	6.7625e-15	-0.478846	2.49521e-12	A	+	9	27525751	C9orf72	1
9:27526047:C:T	GTEx/v8	Brain_Nucleus_accumbens_basal_ganglia	ENSG00000147894	T	1.31201e-12	0.498037	2.49521e-12	T	+	9	27526047	C9orf72	1
9:27527173:C:T	GTEx/v8	Brain_Nucleus_accumbens_basal_ganglia	ENSG00000147894	C	1.31201e-12	0.498037	2.49521e-12	C	+	9	27527173	C9orf72	1
9:27527363:C:CT	GTEx/v8	Brain_Nucleus_accumbens_basal_ganglia	ENSG00000147894	CT	2.21876e-11	0.475459	2.49521e-12	CT	+	9	27527363	C9orf72	1
9:27527479:A:T	GTEx/v8	Brain_Nucleus_accumbens_basal_ganglia	ENSG00000147894	T	1.13965e-14	-0.47461	2.49521e-12	A	+	9	27527479	C9orf72	1
9:27527512:G:T	GTEx/v8	Brain_Nucleus_accumbens_basal_ganglia	ENSG00000147894	G	4.34364e-13	0.500902	2.49521e-12	G	+	9	27527512	C9orf72	1
9:27528294:C:T	GTEx/v8	Brain_Nucleus_accumbens_basal_ganglia	ENSG00000147894	C	1.78255e-11	-0.429269	2.49521e-12	T	+	9	27528294	C9orf72	1
9:27528777:A:AG	GTEx/v8	Brain_Nucleus_accumbens_basal_ganglia	ENSG00000147894	A	8.5669e-13	0.518991	2.49521e-12	-	-	9	27528777	C9orf72	1
9:27529274:A:AAAT	GTEx/v8	Brain_Nucleus_accumbens_basal_ganglia	ENSG00000147894	A	1.04536e-11	-0.435028	2.49521e-12	AAAT	+	9	27529274	C9orf72	1
9:27529278:C:CA	GTEx/v8	Brain_Nucleus_accumbens_basal_ganglia	ENSG00000147894	C	1.04536e-11	-0.435028	2.49521e-12	CA	+	9	27529278	C9orf72	1
9:27529316:A:G	GTEx/v8	Brain_Nucleus_accumbens_basal_ganglia	ENSG00000147894	A	1.64072e-11	-0.431196	2.49521e-12	G	+	9	27529316	C9orf72	1
9:27529820:A:G	GTEx/v8	Brain_Nucleus_accumbens_basal_ganglia	ENSG00000147894	A	1.34472e-15	-0.487009	2.49521e-12	G	+	9	27529820	C9orf72	1
9:27529863:C:T	GTEx/v8	Brain_Nucleus_accumbens_basal_ganglia	ENSG00000147894	T	2.68352e-15	-0.481152	2.49521e-12	C	+	9	27529863	C9orf72	1
9:27530467:C:G	GTEx/v8	Brain_Nucleus_accumbens_basal_ganglia	ENSG00000147894	G	2.68352e-15	-0.481152	2.49521e-12	C	+	9	27530467	C9orf72	1
9:27533452:C:T	GTEx/v8	Brain_Nucleus_accumbens_basal_ganglia	ENSG00000147894	C	4.04671e-11	-0.409591	2.49521e-12	T	+	9	27533452	C9orf72	1
9:27533984:A:C	GTEx/v8	Brain_Nucleus_accumbens_basal_ganglia	ENSG00000147894	A	5.88294e-11	-0.410191	2.49521e-12	C	+	9	27533984	C9orf72	1
9:27535342:C:T	GTEx/v8	Brain_Nucleus_accumbens_basal_ganglia	ENSG00000147894	C	9.94082e-13	0.49842	2.49521e-12	C	+	9	27535342	C9orf72	1
9:27536397:C:T	GTEx/v8	Brain_Nucleus_accumbens_basal_ganglia	ENSG00000147894	T	9.94082e-13	0.49842	2.49521e-12	T	+	9	27536397	C9orf72	1
9:27536894:A:T	GTEx/v8	Brain_Nucleus_accumbens_basal_ganglia	ENSG00000147894	A	9.94082e-13	0.49842	2.49521e-12	A	+	9	27536894	C9orf72	1
9:27538948:A:G	GTEx/v8	Brain_Nucleus_accumbens_basal_ganglia	ENSG00000147894	G	4.70402e-10	-0.428206	2.49521e-12	A	+	9	27538948	C9orf72	1
9:27541041:C:T	GTEx/v8	Brain_Nucleus_accumbens_basal_ganglia	ENSG00000147894	T	2.24518e-11	-0.421499	2.49521e-12	C	+	9	27541041	C9orf72	1
9:27542261:C:T	GTEx/v8	Brain_Nucleus_accumbens_basal_ganglia	ENSG00000147894	T	1.96274e-14	-0.46127	2.49521e-12	C	+	9	27542261	C9orf72	1
9:27543281:C:T	GTEx/v8	Brain_Nucleus_accumbens_basal_ganglia	ENSG00000147894	C	8.41395e-12	-0.485182	2.49521e-12	T	+	9	27543281	C9orf72	1
9:27543382:C:T	GTEx/v8	Brain_Nucleus_accumbens_basal_ganglia	ENSG00000147894	T	8.41395e-12	-0.485182	2.49521e-12	C	+	9	27543382	C9orf72	1
9:27544943:A:G	GTEx/v8	Brain_Nucleus_accumbens_basal_ganglia	ENSG00000147894	A	1.518e-15	-0.470256	2.49521e-12	G	+	9	27544943	C9orf72	1
9:27545467:C:T	GTEx/v8	Brain_Nucleus_accumbens_basal_ganglia	ENSG00000147894	T	6.09999e-14	0.520602	2.49521e-12	T	+	9	27545467	C9orf72	1
9:27545960:A:C	GTEx/v8	Brain_Nucleus_accumbens_basal_ganglia	ENSG00000147894	A	6.09999e-14	0.520602	2.49521e-12	A	+	9	27545960	C9orf72	1
9:27551040:C:T	GTEx/v8	Brain_Nucleus_accumbens_basal_ganglia	ENSG00000147894	T	6.09999e-14	0.520602	2.49521e-12	T	+	9	27551040	C9orf72	1
9:27552357:C:CT	GTEx/v8	Brain_Nucleus_accumbens_basal_ganglia	ENSG00000147894	C	5.10309e-11	-0.461563	2.49521e-12	CT	+	9	27552357	C9orf72	1
9:27555836:C:T	GTEx/v8	Brain_Nucleus_accumbens_basal_ganglia	ENSG00000147894	T	4.61289e-09	-0.374359	2.49521e-12	C	+	9	27555836	C9orf72	1
9:27557537:C:T	GTEx/v8	Brain_Nucleus_accumbens_basal_ganglia	ENSG00000147894	C	1.29098e-13	0.487838	2.49521e-12	C	+	9	27557537	C9orf72	1
9:27559721:C:T	GTEx/v8	Brain_Nucleus_accumbens_basal_ganglia	ENSG00000147894	C	4.87423e-13	0.478086	2.49521e-12	C	+	9	27559721	C9orf72	1
9:27559835:A:G	GTEx/v8	Brain_Nucleus_accumbens_basal_ganglia	ENSG00000147894	A	1.67233e-14	0.528881	2.49521e-12	A	+	9	27559835	C9orf72	1
9:27561049:C:T	GTEx/v8	Brain_Nucleus_accumbens_basal_ganglia	ENSG00000147894	C	4.87423e-13	0.478086	2.49521e-12	C	+	9	27561049	C9orf72	1
9:27561800:C:T	GTEx/v8	Brain_Nucleus_accumbens_basal_ganglia	ENSG00000147894	T	1.67233e-14	0.528881	2.49521e-12	T	+	9	27561800	C9orf72	1
9:27563868:A:G	GTEx/v8	Brain_Nucleus_accumbens_basal_ganglia	ENSG00000147894	A	6.70148e-15	0.5295	2.49521e-12	A	+	9	27563868	C9orf72	1
9:27565105:A:G	GTEx/v8	Brain_Nucleus_accumbens_basal_ganglia	ENSG00000147894	A	9.21746e-17	0.475046	2.49521e-12	A	+	9	27565105	C9orf72	1
9:27565218:A:AAG	GTEx/v8	Brain_Nucleus_accumbens_basal_ganglia	ENSG00000147894	A	7.1153e-14	0.518461	2.49521e-12	A	+	9	27565218	C9orf72	1
9:27565300:A:G	GTEx/v8	Brain_Nucleus_accumbens_basal_ganglia	ENSG00000147894	A	4.87168e-08	-0.346482	2.49521e-12	G	+	9	27565300	C9orf72	1
9:27566141:C:G	GTEx/v8	Brain_Nucleus_accumbens_basal_ganglia	ENSG00000147894	C	4.57777e-08	-0.355553	2.49521e-12	G	+	9	27566141	C9orf72	1
9:27567635:G:T	GTEx/v8	Brain_Nucleus_accumbens_basal_ganglia	ENSG00000147894	T	7.51053e-12	-0.409912	2.49521e-12	G	+	9	27567635	C9orf72	1
9:27568817:A:G	GTEx/v8	Brain_Nucleus_accumbens_basal_ganglia	ENSG00000147894	G	1.28222e-13	0.514046	2.49521e-12	G	+	9	27568817	C9orf72	1
9:27569188:C:T	GTEx/v8	Brain_Nucleus_accumbens_basal_ganglia	ENSG00000147894	C	7.51053e-12	-0.409912	2.49521e-12	T	+	9	27569188	C9orf72	1
9:27569572:C:T	GTEx/v8	Brain_Nucleus_accumbens_basal_ganglia	ENSG00000147894	T	3.64488e-12	-0.416556	2.49521e-12	C	+	9	27569572	C9orf72	1
9:27571458:A:C	GTEx/v8	Brain_Nucleus_accumbens_basal_ganglia	ENSG00000147894	A	3.64488e-12	-0.416556	2.49521e-12	C	+	9	27571458	C9orf72	1
9:27572255:A:C	GTEx/v8	Brain_Nucleus_accumbens_basal_ganglia	ENSG00000147894	A	3.64488e-12	-0.416556	2.49521e-12	C	+	9	27572255	C9orf72	1
9:27574515:C:T	GTEx/v8	Brain_Nucleus_accumbens_basal_ganglia	ENSG00000147894	T	2.35015e-12	0.510318	2.49521e-12	T	+	9	27574515	C9orf72	1
9:27574978:A:G	GTEx/v8	Brain_Nucleus_accumbens_basal_ganglia	ENSG00000147894	G	1.07826e-08	0.326599	2.49521e-12	G	+	9	27574978	C9orf72	1
9:27575463:C:T	GTEx/v8	Brain_Nucleus_accumbens_basal_ganglia	ENSG00000147894	C	2.78563e-08	0.322834	2.49521e-12	C	+	9	27575463	C9orf72	1
9:27576267:C:G	GTEx/v8	Brain_Nucleus_accumbens_basal_ganglia	ENSG00000147894	C	5.08531e-07	0.291304	2.49521e-12	C	+	9	27576267	C9orf72	1
9:27577611:A:G	GTEx/v8	Brain_Nucleus_accumbens_basal_ganglia	ENSG00000147894	G	2.02143e-07	0.304182	2.49521e-12	G	+	9	27577611	C9orf72	1
9:27578077:A:G	GTEx/v8	Brain_Nucleus_accumbens_basal_ganglia	ENSG00000147894	A	2.26053e-08	0.319943	2.49521e-12	A	+	9	27578077	C9orf72	1
9:27578647:A:C	GTEx/v8	Brain_Nucleus_accumbens_basal_ganglia	ENSG00000147894	A	1.09273e-08	0.431424	2.49521e-12	A	+	9	27578647	C9orf72	1
9:27578935:G:T	GTEx/v8	Brain_Nucleus_accumbens_basal_ganglia	ENSG00000147894	G	3.70995e-07	0.291585	2.49521e-12	G	+	9	27578935	C9orf72	1
9:27579560:A:G	GTEx/v8	Brain_Nucleus_accumbens_basal_ganglia	ENSG00000147894	G	3.70995e-07	0.291585	2.49521e-12	G	+	9	27579560	C9orf72	1
9:27580674:A:C	GTEx/v8	Brain_Nucleus_accumbens_basal_ganglia	ENSG00000147894	C	4.51478e-07	0.292526	2.49521e-12	C	+	9	27580674	C9orf72	1
9:27581239:C:T	GTEx/v8	Brain_Nucleus_accumbens_basal_ganglia	ENSG00000147894	C	1.22011e-08	0.322282	2.49521e-12	C	+	9	27581239	C9orf72	1
9:27581249:A:G	GTEx/v8	Brain_Nucleus_accumbens_basal_ganglia	ENSG00000147894	A	3.57775e-09	0.331164	2.49521e-12	A	+	9	27581249	C9orf72	1
9:27582311:C:T	GTEx/v8	Brain_Nucleus_accumbens_basal_ganglia	ENSG00000147894	C	7.05945e-09	0.328671	2.49521e-12	C	+	9	27582311	C9orf72	1
9:27584059:C:G	GTEx/v8	Brain_Nucleus_accumbens_basal_ganglia	ENSG00000147894	C	4.28502e-07	0.519902	2.49521e-12	C	+	9	27584059	C9orf72	1
9:27585697:A:G	GTEx/v8	Brain_Nucleus_accumbens_basal_ganglia	ENSG00000147894	A	1.29042e-06	0.49723	2.49521e-12	A	+	9	27585697	C9orf72	1
9:27586162:A:G	GTEx/v8	Brain_Nucleus_accumbens_basal_ganglia	ENSG00000147894	G	5.09729e-11	0.383011	2.49521e-12	G	+	9	27586162	C9orf72	1
9:27586615:A:G	GTEx/v8	Brain_Nucleus_accumbens_basal_ganglia	ENSG00000147894	A	1.39131e-10	0.376241	2.49521e-12	A	+	9	27586615	C9orf72	1
9:27591126:A:T	GTEx/v8	Brain_Nucleus_accumbens_basal_ganglia	ENSG00000147894	A	1.35483e-06	0.576218	2.49521e-12	A	+	9	27591126	C9orf72	1
9:27594491:G:T	GTEx/v8	Brain_Nucleus_accumbens_basal_ganglia	ENSG00000147894	T	8.97975e-07	0.593763	2.49521e-12	T	+	9	27594491	C9orf72	1
9:27595995:C:T	GTEx/v8	Brain_Nucleus_accumbens_basal_ganglia	ENSG00000147894	T	8.97975e-07	0.593763	2.49521e-12	T	+	9	27595995	C9orf72	1
9:27487221:C:T	GTEx/v8	Brain_Putamen_basal_ganglia	ENSG00000147894	C	3.5577e-05	-0.304451	4.03073e-10	T	+	9	27487221	C9orf72	1
9:27489251:A:G	GTEx/v8	Brain_Putamen_basal_ganglia	ENSG00000147894	G	5.90509e-06	-0.332566	4.03073e-10	A	+	9	27489251	C9orf72	1
9:27490332:G:T	GTEx/v8	Brain_Putamen_basal_ganglia	ENSG00000147894	G	5.90509e-06	-0.332566	4.03073e-10	T	+	9	27490332	C9orf72	1
9:27490967:A:G	GTEx/v8	Brain_Putamen_basal_ganglia	ENSG00000147894	G	5.90509e-06	-0.332566	4.03073e-10	A	+	9	27490967	C9orf72	1
9:27491262:A:C	GTEx/v8	Brain_Putamen_basal_ganglia	ENSG00000147894	C	3.99654e-05	-0.320884	4.03073e-10	A	+	9	27491262	C9orf72	1
9:27491397:A:G	GTEx/v8	Brain_Putamen_basal_ganglia	ENSG00000147894	A	5.90509e-06	-0.332566	4.03073e-10	G	+	9	27491397	C9orf72	1
9:27494674:G:T	GTEx/v8	Brain_Putamen_basal_ganglia	ENSG00000147894	T	5.90509e-06	-0.332566	4.03073e-10	G	+	9	27494674	C9orf72	1
9:27495572:A:C	GTEx/v8	Brain_Putamen_basal_ganglia	ENSG00000147894	A	5.90509e-06	-0.332566	4.03073e-10	C	+	9	27495572	C9orf72	1
9:27496661:G:T	GTEx/v8	Brain_Putamen_basal_ganglia	ENSG00000147894	G	1.26341e-05	-0.323988	4.03073e-10	T	+	9	27496661	C9orf72	1
9:27506051:A:G	GTEx/v8	Brain_Putamen_basal_ganglia	ENSG00000147894	A	1.79538e-06	-0.34477	4.03073e-10	G	+	9	27506051	C9orf72	1
9:27507209:A:G	GTEx/v8	Brain_Putamen_basal_ganglia	ENSG00000147894	A	8.24655e-06	-0.322861	4.03073e-10	G	+	9	27507209	C9orf72	1
9:27507804:A:G	GTEx/v8	Brain_Putamen_basal_ganglia	ENSG00000147894	G	3.85e-05	0.335581	4.03073e-10	G	+	9	27507804	C9orf72	1
9:27507836:C:T	GTEx/v8	Brain_Putamen_basal_ganglia	ENSG00000147894	T	1.79538e-06	-0.34477	4.03073e-10	C	+	9	27507836	C9orf72	1
9:27508489:C:T	GTEx/v8	Brain_Putamen_basal_ganglia	ENSG00000147894	T	8.11128e-06	0.335051	4.03073e-10	T	+	9	27508489	C9orf72	1
9:27509635:A:G	GTEx/v8	Brain_Putamen_basal_ganglia	ENSG00000147894	A	3.85e-05	0.335581	4.03073e-10	A	+	9	27509635	C9orf72	1
9:27509870:A:G	GTEx/v8	Brain_Putamen_basal_ganglia	ENSG00000147894	A	3.85e-05	0.335581	4.03073e-10	A	+	9	27509870	C9orf72	1
9:27509945:A:G	GTEx/v8	Brain_Putamen_basal_ganglia	ENSG00000147894	G	3.85e-05	0.335581	4.03073e-10	G	+	9	27509945	C9orf72	1
9:27510360:C:T	GTEx/v8	Brain_Putamen_basal_ganglia	ENSG00000147894	T	1.2822e-07	-0.374032	4.03073e-10	C	+	9	27510360	C9orf72	1
9:27511151:A:G	GTEx/v8	Brain_Putamen_basal_ganglia	ENSG00000147894	G	5.07775e-06	0.348322	4.03073e-10	G	+	9	27511151	C9orf72	1
9:27511284:G:T	GTEx/v8	Brain_Putamen_basal_ganglia	ENSG00000147894	G	5.07775e-06	0.348322	4.03073e-10	G	+	9	27511284	C9orf72	1
9:27511995:G:GTGT	GTEx/v8	Brain_Putamen_basal_ganglia	ENSG00000147894	G	2.42326e-05	0.351094	4.03073e-10	G	+	9	27511995	C9orf72	1
9:27513298:A:G	GTEx/v8	Brain_Putamen_basal_ganglia	ENSG00000147894	A	1.6368e-05	0.367196	4.03073e-10	A	+	9	27513298	C9orf72	1
9:27513716:C:G	GTEx/v8	Brain_Putamen_basal_ganglia	ENSG00000147894	C	3.3152e-06	0.363917	4.03073e-10	C	+	9	27513716	C9orf72	1
9:27514318:A:T	GTEx/v8	Brain_Putamen_basal_ganglia	ENSG00000147894	A	5.13149e-07	-0.380052	4.03073e-10	T	+	9	27514318	C9orf72	1
9:27514584:C:T	GTEx/v8	Brain_Putamen_basal_ganglia	ENSG00000147894	C	8.72348e-06	0.372906	4.03073e-10	C	+	9	27514584	C9orf72	1
9:27514962:G:T	GTEx/v8	Brain_Putamen_basal_ganglia	ENSG00000147894	T	5.13149e-07	-0.380052	4.03073e-10	G	+	9	27514962	C9orf72	1
9:27515194:C:G	GTEx/v8	Brain_Putamen_basal_ganglia	ENSG00000147894	C	8.72348e-06	0.372906	4.03073e-10	C	+	9	27515194	C9orf72	1
9:27515794:G:T	GTEx/v8	Brain_Putamen_basal_ganglia	ENSG00000147894	T	3.3152e-06	0.363917	4.03073e-10	T	+	9	27515794	C9orf72	1
9:27515967:A:G	GTEx/v8	Brain_Putamen_basal_ganglia	ENSG00000147894	G	3.3152e-06	0.363917	4.03073e-10	G	+	9	27515967	C9orf72	1
9:27516436:C:G	GTEx/v8	Brain_Putamen_basal_ganglia	ENSG00000147894	G	3.3152e-06	0.363917	4.03073e-10	G	+	9	27516436	C9orf72	1
9:27516590:C:T	GTEx/v8	Brain_Putamen_basal_ganglia	ENSG00000147894	C	3.3152e-06	0.363917	4.03073e-10	C	+	9	27516590	C9orf72	1
9:27516640:A:C	GTEx/v8	Brain_Putamen_basal_ganglia	ENSG00000147894	C	3.3152e-06	0.363917	4.03073e-10	C	+	9	27516640	C9orf72	1
9:27520508:A:G	GTEx/v8	Brain_Putamen_basal_ganglia	ENSG00000147894	G	3.32995e-05	0.353506	4.03073e-10	G	+	9	27520508	C9orf72	1
9:27521908:A:T	GTEx/v8	Brain_Putamen_basal_ganglia	ENSG00000147894	A	3.32995e-05	0.353506	4.03073e-10	A	+	9	27521908	C9orf72	1
9:27525221:C:G	GTEx/v8	Brain_Putamen_basal_ganglia	ENSG00000147894	C	1.32635e-05	-0.344897	4.03073e-10	G	+	9	27525221	C9orf72	1
9:27525751:A:G	GTEx/v8	Brain_Putamen_basal_ganglia	ENSG00000147894	G	3.67765e-10	-0.450157	4.03073e-10	A	+	9	27525751	C9orf72	1
9:27526047:C:T	GTEx/v8	Brain_Putamen_basal_ganglia	ENSG00000147894	T	3.32995e-05	0.353506	4.03073e-10	T	+	9	27526047	C9orf72	1
9:27527173:C:T	GTEx/v8	Brain_Putamen_basal_ganglia	ENSG00000147894	C	3.32995e-05	0.353506	4.03073e-10	C	+	9	27527173	C9orf72	1
9:27527479:A:T	GTEx/v8	Brain_Putamen_basal_ganglia	ENSG00000147894	T	1.08646e-09	-0.438011	4.03073e-10	A	+	9	27527479	C9orf72	1
9:27527512:G:T	GTEx/v8	Brain_Putamen_basal_ganglia	ENSG00000147894	G	1.8225e-05	0.359224	4.03073e-10	G	+	9	27527512	C9orf72	1
9:27528294:C:T	GTEx/v8	Brain_Putamen_basal_ganglia	ENSG00000147894	C	8.08482e-09	-0.409492	4.03073e-10	T	+	9	27528294	C9orf72	1
9:27529274:A:AAAT	GTEx/v8	Brain_Putamen_basal_ganglia	ENSG00000147894	A	1.82384e-09	-0.430671	4.03073e-10	AAAT	+	9	27529274	C9orf72	1
9:27529278:C:CA	GTEx/v8	Brain_Putamen_basal_ganglia	ENSG00000147894	C	1.82384e-09	-0.430671	4.03073e-10	CA	+	9	27529278	C9orf72	1
9:27529316:A:G	GTEx/v8	Brain_Putamen_basal_ganglia	ENSG00000147894	A	3.52838e-10	-0.449247	4.03073e-10	G	+	9	27529316	C9orf72	1
9:27529820:A:G	GTEx/v8	Brain_Putamen_basal_ganglia	ENSG00000147894	A	5.50913e-11	-0.469325	4.03073e-10	G	+	9	27529820	C9orf72	1
9:27529863:C:T	GTEx/v8	Brain_Putamen_basal_ganglia	ENSG00000147894	T	2.74712e-10	-0.449437	4.03073e-10	C	+	9	27529863	C9orf72	1
9:27530467:C:G	GTEx/v8	Brain_Putamen_basal_ganglia	ENSG00000147894	G	2.74712e-10	-0.449437	4.03073e-10	C	+	9	27530467	C9orf72	1
9:27533452:C:T	GTEx/v8	Brain_Putamen_basal_ganglia	ENSG00000147894	C	1.09499e-07	-0.371042	4.03073e-10	T	+	9	27533452	C9orf72	1
9:27533984:A:C	GTEx/v8	Brain_Putamen_basal_ganglia	ENSG00000147894	A	2.52851e-08	-0.393647	4.03073e-10	C	+	9	27533984	C9orf72	1
9:27541041:C:T	GTEx/v8	Brain_Putamen_basal_ganglia	ENSG00000147894	T	2.10888e-09	-0.42902	4.03073e-10	C	+	9	27541041	C9orf72	1
9:27542261:C:T	GTEx/v8	Brain_Putamen_basal_ganglia	ENSG00000147894	T	1.81442e-10	-0.455104	4.03073e-10	C	+	9	27542261	C9orf72	1
9:27544943:A:G	GTEx/v8	Brain_Putamen_basal_ganglia	ENSG00000147894	A	1.91618e-11	-0.460635	4.03073e-10	G	+	9	27544943	C9orf72	1
9:27545467:C:T	GTEx/v8	Brain_Putamen_basal_ganglia	ENSG00000147894	T	9.20366e-06	0.382111	4.03073e-10	T	+	9	27545467	C9orf72	1
9:27545960:A:C	GTEx/v8	Brain_Putamen_basal_ganglia	ENSG00000147894	A	9.20366e-06	0.382111	4.03073e-10	A	+	9	27545960	C9orf72	1
9:27551040:C:T	GTEx/v8	Brain_Putamen_basal_ganglia	ENSG00000147894	T	9.20366e-06	0.382111	4.03073e-10	T	+	9	27551040	C9orf72	1
9:27555836:C:T	GTEx/v8	Brain_Putamen_basal_ganglia	ENSG00000147894	T	1.83019e-05	-0.319757	4.03073e-10	C	+	9	27555836	C9orf72	1
9:27557537:C:T	GTEx/v8	Brain_Putamen_basal_ganglia	ENSG00000147894	C	3.90904e-06	0.377169	4.03073e-10	C	+	9	27557537	C9orf72	1
9:27559721:C:T	GTEx/v8	Brain_Putamen_basal_ganglia	ENSG00000147894	C	1.11345e-05	0.359514	4.03073e-10	C	+	9	27559721	C9orf72	1
9:27559835:A:G	GTEx/v8	Brain_Putamen_basal_ganglia	ENSG00000147894	A	9.20366e-06	0.382111	4.03073e-10	A	+	9	27559835	C9orf72	1
9:27561049:C:T	GTEx/v8	Brain_Putamen_basal_ganglia	ENSG00000147894	C	1.11345e-05	0.359514	4.03073e-10	C	+	9	27561049	C9orf72	1
9:27561800:C:T	GTEx/v8	Brain_Putamen_basal_ganglia	ENSG00000147894	T	9.20366e-06	0.382111	4.03073e-10	T	+	9	27561800	C9orf72	1
9:27563868:A:G	GTEx/v8	Brain_Putamen_basal_ganglia	ENSG00000147894	A	1.49374e-05	0.373057	4.03073e-10	A	+	9	27563868	C9orf72	1
9:27565105:A:G	GTEx/v8	Brain_Putamen_basal_ganglia	ENSG00000147894	A	1.38691e-10	0.437895	4.03073e-10	A	+	9	27565105	C9orf72	1
9:27565218:A:AAG	GTEx/v8	Brain_Putamen_basal_ganglia	ENSG00000147894	A	2.70702e-05	0.361502	4.03073e-10	A	+	9	27565218	C9orf72	1
9:27567635:G:T	GTEx/v8	Brain_Putamen_basal_ganglia	ENSG00000147894	T	3.47113e-06	-0.324106	4.03073e-10	G	+	9	27567635	C9orf72	1
9:27569188:C:T	GTEx/v8	Brain_Putamen_basal_ganglia	ENSG00000147894	C	3.47113e-06	-0.324106	4.03073e-10	T	+	9	27569188	C9orf72	1
9:27569572:C:T	GTEx/v8	Brain_Putamen_basal_ganglia	ENSG00000147894	T	3.47113e-06	-0.324106	4.03073e-10	C	+	9	27569572	C9orf72	1
9:27571458:A:C	GTEx/v8	Brain_Putamen_basal_ganglia	ENSG00000147894	A	3.47113e-06	-0.324106	4.03073e-10	C	+	9	27571458	C9orf72	1
9:27572255:A:C	GTEx/v8	Brain_Putamen_basal_ganglia	ENSG00000147894	A	3.47113e-06	-0.324106	4.03073e-10	C	+	9	27572255	C9orf72	1
9:27574515:C:T	GTEx/v8	Brain_Putamen_basal_ganglia	ENSG00000147894	T	5.07816e-06	0.407499	4.03073e-10	T	+	9	27574515	C9orf72	1
9:27582311:C:T	GTEx/v8	Brain_Putamen_basal_ganglia	ENSG00000147894	C	7.54219e-06	0.286094	4.03073e-10	C	+	9	27582311	C9orf72	1
9:27586162:A:G	GTEx/v8	Brain_Putamen_basal_ganglia	ENSG00000147894	G	7.64074e-07	0.340589	4.03073e-10	G	+	9	27586162	C9orf72	1
9:27586615:A:G	GTEx/v8	Brain_Putamen_basal_ganglia	ENSG00000147894	A	1.36489e-06	0.336193	4.03073e-10	A	+	9	27586615	C9orf72	1
9:27484371:C:G	GTEx/v8	Brain_Spinal_cord_cervical_c-1	ENSG00000147894	C	2.2206e-06	0.401583	0.00609656	C	+	9	27484371	C9orf72	1
9:27484911:A:G	GTEx/v8	Brain_Spinal_cord_cervical_c-1	ENSG00000147894	A	2.2206e-06	0.401583	0.00609656	A	+	9	27484911	C9orf72	1
9:27486172:C:G	GTEx/v8	Brain_Spinal_cord_cervical_c-1	ENSG00000147894	G	2.2206e-06	0.401583	0.00609656	G	+	9	27486172	C9orf72	1
9:27488092:G:T	GTEx/v8	Brain_Spinal_cord_cervical_c-1	ENSG00000147894	G	2.2206e-06	0.401583	0.00609656	G	+	9	27488092	C9orf72	1
9:27488906:A:G	GTEx/v8	Brain_Spinal_cord_cervical_c-1	ENSG00000147894	A	2.2206e-06	0.401583	0.00609656	A	+	9	27488906	C9orf72	1
9:27490296:C:T	GTEx/v8	Brain_Spinal_cord_cervical_c-1	ENSG00000147894	C	2.2206e-06	0.401583	0.00609656	C	+	9	27490296	C9orf72	1
9:27491262:A:C	GTEx/v8	Brain_Spinal_cord_cervical_c-1	ENSG00000147894	C	1.43654e-05	-0.366808	0.00609656	A	+	9	27491262	C9orf72	1
9:27492522:A:T	GTEx/v8	Brain_Spinal_cord_cervical_c-1	ENSG00000147894	A	2.2206e-06	0.401583	0.00609656	A	+	9	27492522	C9orf72	1
9:27492934:C:T	GTEx/v8	Brain_Spinal_cord_cervical_c-1	ENSG00000147894	T	2.2206e-06	0.401583	0.00609656	T	+	9	27492934	C9orf72	1
9:27493409:C:T	GTEx/v8	Brain_Spinal_cord_cervical_c-1	ENSG00000147894	T	1.45591e-05	0.371946	0.00609656	T	+	9	27493409	C9orf72	1
9:27497621:C:T	GTEx/v8	Brain_Spinal_cord_cervical_c-1	ENSG00000147894	C	2.2206e-06	0.401583	0.00609656	C	+	9	27497621	C9orf72	1
9:27499627:A:C	GTEx/v8	Brain_Spinal_cord_cervical_c-1	ENSG00000147894	A	5.11849e-06	0.390165	0.00609656	A	+	9	27499627	C9orf72	1
9:27502005:A:G	GTEx/v8	Brain_Spinal_cord_cervical_c-1	ENSG00000147894	G	2.2206e-06	0.401583	0.00609656	G	+	9	27502005	C9orf72	1
9:27503506:A:T	GTEx/v8	Brain_Spinal_cord_cervical_c-1	ENSG00000147894	A	2.2206e-06	0.401583	0.00609656	A	+	9	27503506	C9orf72	1
9:27505639:A:G	GTEx/v8	Brain_Spinal_cord_cervical_c-1	ENSG00000147894	G	1.15548e-06	0.410939	0.00609656	G	+	9	27505639	C9orf72	1
9:27507804:A:G	GTEx/v8	Brain_Spinal_cord_cervical_c-1	ENSG00000147894	G	2.82456e-06	0.390289	0.00609656	G	+	9	27507804	C9orf72	1
9:27508489:C:T	GTEx/v8	Brain_Spinal_cord_cervical_c-1	ENSG00000147894	T	2.27867e-05	0.340559	0.00609656	T	+	9	27508489	C9orf72	1
9:27509211:G:T	GTEx/v8	Brain_Spinal_cord_cervical_c-1	ENSG00000147894	T	1.56115e-05	0.392228	0.00609656	T	+	9	27509211	C9orf72	1
9:27509635:A:G	GTEx/v8	Brain_Spinal_cord_cervical_c-1	ENSG00000147894	A	2.82456e-06	0.390289	0.00609656	A	+	9	27509635	C9orf72	1
9:27509870:A:G	GTEx/v8	Brain_Spinal_cord_cervical_c-1	ENSG00000147894	A	2.82456e-06	0.390289	0.00609656	A	+	9	27509870	C9orf72	1
9:27509945:A:G	GTEx/v8	Brain_Spinal_cord_cervical_c-1	ENSG00000147894	G	2.82456e-06	0.390289	0.00609656	G	+	9	27509945	C9orf72	1
9:27511151:A:G	GTEx/v8	Brain_Spinal_cord_cervical_c-1	ENSG00000147894	G	2.27867e-05	0.340559	0.00609656	G	+	9	27511151	C9orf72	1
9:27511284:G:T	GTEx/v8	Brain_Spinal_cord_cervical_c-1	ENSG00000147894	G	2.27867e-05	0.340559	0.00609656	G	+	9	27511284	C9orf72	1
9:27511995:G:GTGT	GTEx/v8	Brain_Spinal_cord_cervical_c-1	ENSG00000147894	G	2.82456e-06	0.390289	0.00609656	G	+	9	27511995	C9orf72	1
9:27513298:A:G	GTEx/v8	Brain_Spinal_cord_cervical_c-1	ENSG00000147894	A	4.35526e-06	0.388173	0.00609656	A	+	9	27513298	C9orf72	1
9:27514584:C:T	GTEx/v8	Brain_Spinal_cord_cervical_c-1	ENSG00000147894	C	6.083e-06	0.375334	0.00609656	C	+	9	27514584	C9orf72	1
9:27515194:C:G	GTEx/v8	Brain_Spinal_cord_cervical_c-1	ENSG00000147894	C	6.083e-06	0.375334	0.00609656	C	+	9	27515194	C9orf72	1
9:27516436:C:G	GTEx/v8	Brain_Spinal_cord_cervical_c-1	ENSG00000147894	G	6.79043e-06	0.359722	0.00609656	G	+	9	27516436	C9orf72	1
9:27520508:A:G	GTEx/v8	Brain_Spinal_cord_cervical_c-1	ENSG00000147894	G	5.34144e-07	0.420713	0.00609656	G	+	9	27520508	C9orf72	1
9:27521908:A:T	GTEx/v8	Brain_Spinal_cord_cervical_c-1	ENSG00000147894	A	2.03451e-06	0.403368	0.00609656	A	+	9	27521908	C9orf72	1
9:27523082:C:G	GTEx/v8	Brain_Spinal_cord_cervical_c-1	ENSG00000147894	G	1.25054e-05	0.400486	0.00609656	G	+	9	27523082	C9orf72	1
9:27525221:C:G	GTEx/v8	Brain_Spinal_cord_cervical_c-1	ENSG00000147894	C	1.82456e-05	-0.351749	0.00609656	G	+	9	27525221	C9orf72	1
9:27526047:C:T	GTEx/v8	Brain_Spinal_cord_cervical_c-1	ENSG00000147894	T	2.03451e-06	0.403368	0.00609656	T	+	9	27526047	C9orf72	1
9:27527173:C:T	GTEx/v8	Brain_Spinal_cord_cervical_c-1	ENSG00000147894	C	2.03451e-06	0.403368	0.00609656	C	+	9	27527173	C9orf72	1
9:27527363:C:CT	GTEx/v8	Brain_Spinal_cord_cervical_c-1	ENSG00000147894	CT	5.77154e-06	0.388341	0.00609656	CT	+	9	27527363	C9orf72	1
9:27527512:G:T	GTEx/v8	Brain_Spinal_cord_cervical_c-1	ENSG00000147894	G	1.85163e-05	0.360527	0.00609656	G	+	9	27527512	C9orf72	1
9:27528777:A:AG	GTEx/v8	Brain_Spinal_cord_cervical_c-1	ENSG00000147894	A	1.71389e-05	0.393545	0.00609656	-	-	9	27528777	C9orf72	1
9:27533452:C:T	GTEx/v8	Brain_Spinal_cord_cervical_c-1	ENSG00000147894	C	1.10787e-05	-0.320687	0.00609656	T	+	9	27533452	C9orf72	1
9:27533984:A:C	GTEx/v8	Brain_Spinal_cord_cervical_c-1	ENSG00000147894	A	5.2932e-06	-0.333694	0.00609656	C	+	9	27533984	C9orf72	1
9:27535342:C:T	GTEx/v8	Brain_Spinal_cord_cervical_c-1	ENSG00000147894	C	5.66034e-06	0.401525	0.00609656	C	+	9	27535342	C9orf72	1
9:27536397:C:T	GTEx/v8	Brain_Spinal_cord_cervical_c-1	ENSG00000147894	T	5.66034e-06	0.401525	0.00609656	T	+	9	27536397	C9orf72	1
9:27536894:A:T	GTEx/v8	Brain_Spinal_cord_cervical_c-1	ENSG00000147894	A	5.66034e-06	0.401525	0.00609656	A	+	9	27536894	C9orf72	1
9:27543281:C:T	GTEx/v8	Brain_Spinal_cord_cervical_c-1	ENSG00000147894	C	1.71143e-05	-0.382569	0.00609656	T	+	9	27543281	C9orf72	1
9:27543382:C:T	GTEx/v8	Brain_Spinal_cord_cervical_c-1	ENSG00000147894	T	1.71143e-05	-0.382569	0.00609656	C	+	9	27543382	C9orf72	1
9:27545467:C:T	GTEx/v8	Brain_Spinal_cord_cervical_c-1	ENSG00000147894	T	2.13732e-05	0.376138	0.00609656	T	+	9	27545467	C9orf72	1
9:27545960:A:C	GTEx/v8	Brain_Spinal_cord_cervical_c-1	ENSG00000147894	A	2.13732e-05	0.376138	0.00609656	A	+	9	27545960	C9orf72	1
9:27551040:C:T	GTEx/v8	Brain_Spinal_cord_cervical_c-1	ENSG00000147894	T	2.13732e-05	0.376138	0.00609656	T	+	9	27551040	C9orf72	1
9:27559835:A:G	GTEx/v8	Brain_Spinal_cord_cervical_c-1	ENSG00000147894	A	1.09455e-05	0.390755	0.00609656	A	+	9	27559835	C9orf72	1
9:27561800:C:T	GTEx/v8	Brain_Spinal_cord_cervical_c-1	ENSG00000147894	T	1.09455e-05	0.390755	0.00609656	T	+	9	27561800	C9orf72	1
9:27563868:A:G	GTEx/v8	Brain_Spinal_cord_cervical_c-1	ENSG00000147894	A	8.09196e-06	0.398371	0.00609656	A	+	9	27563868	C9orf72	1
9:27565105:A:G	GTEx/v8	Brain_Spinal_cord_cervical_c-1	ENSG00000147894	A	1.55492e-05	0.313989	0.00609656	A	+	9	27565105	C9orf72	1
9:27565218:A:AAG	GTEx/v8	Brain_Spinal_cord_cervical_c-1	ENSG00000147894	A	1.09455e-05	0.390755	0.00609656	A	+	9	27565218	C9orf72	1
9:27568817:A:G	GTEx/v8	Brain_Spinal_cord_cervical_c-1	ENSG00000147894	G	1.09455e-05	0.390755	0.00609656	G	+	9	27568817	C9orf72	1
9:27578647:A:C	GTEx/v8	Brain_Spinal_cord_cervical_c-1	ENSG00000147894	A	2.21828e-05	0.385448	0.00609656	A	+	9	27578647	C9orf72	1
9:27484371:C:G	GTEx/v8	Pituitary	ENSG00000147894	C	2.3421e-07	0.271593	1.17334e-07	C	+	9	27484371	C9orf72	1
9:27484911:A:G	GTEx/v8	Pituitary	ENSG00000147894	A	2.3421e-07	0.271593	1.17334e-07	A	+	9	27484911	C9orf72	1
9:27486172:C:G	GTEx/v8	Pituitary	ENSG00000147894	G	2.3421e-07	0.271593	1.17334e-07	G	+	9	27486172	C9orf72	1
9:27487221:C:T	GTEx/v8	Pituitary	ENSG00000147894	C	4.05646e-06	-0.23782	1.17334e-07	T	+	9	27487221	C9orf72	1
9:27488092:G:T	GTEx/v8	Pituitary	ENSG00000147894	G	2.3421e-07	0.271593	1.17334e-07	G	+	9	27488092	C9orf72	1
9:27488906:A:G	GTEx/v8	Pituitary	ENSG00000147894	A	2.3421e-07	0.271593	1.17334e-07	A	+	9	27488906	C9orf72	1
9:27489251:A:G	GTEx/v8	Pituitary	ENSG00000147894	G	3.42961e-06	-0.237211	1.17334e-07	A	+	9	27489251	C9orf72	1
9:27489693:A:G	GTEx/v8	Pituitary	ENSG00000147894	A	7.36576e-08	0.293906	1.17334e-07	A	+	9	27489693	C9orf72	1
9:27490296:C:T	GTEx/v8	Pituitary	ENSG00000147894	C	2.3421e-07	0.271593	1.17334e-07	C	+	9	27490296	C9orf72	1
9:27490332:G:T	GTEx/v8	Pituitary	ENSG00000147894	G	3.42961e-06	-0.237211	1.17334e-07	T	+	9	27490332	C9orf72	1
9:27490967:A:G	GTEx/v8	Pituitary	ENSG00000147894	G	3.42961e-06	-0.237211	1.17334e-07	A	+	9	27490967	C9orf72	1
9:27491104:A:G	GTEx/v8	Pituitary	ENSG00000147894	G	9.40841e-08	0.288143	1.17334e-07	G	+	9	27491104	C9orf72	1
9:27491262:A:C	GTEx/v8	Pituitary	ENSG00000147894	C	1.35459e-07	-0.277112	1.17334e-07	A	+	9	27491262	C9orf72	1
9:27491397:A:G	GTEx/v8	Pituitary	ENSG00000147894	A	3.42961e-06	-0.237211	1.17334e-07	G	+	9	27491397	C9orf72	1
9:27492522:A:T	GTEx/v8	Pituitary	ENSG00000147894	A	2.3421e-07	0.271593	1.17334e-07	A	+	9	27492522	C9orf72	1
9:27492934:C:T	GTEx/v8	Pituitary	ENSG00000147894	T	2.3421e-07	0.271593	1.17334e-07	T	+	9	27492934	C9orf72	1
9:27493063:C:T	GTEx/v8	Pituitary	ENSG00000147894	T	7.36576e-08	0.293906	1.17334e-07	T	+	9	27493063	C9orf72	1
9:27493409:C:T	GTEx/v8	Pituitary	ENSG00000147894	T	3.38632e-07	0.268173	1.17334e-07	T	+	9	27493409	C9orf72	1
9:27494674:G:T	GTEx/v8	Pituitary	ENSG00000147894	T	3.42961e-06	-0.237211	1.17334e-07	G	+	9	27494674	C9orf72	1
9:27495572:A:C	GTEx/v8	Pituitary	ENSG00000147894	A	3.42961e-06	-0.237211	1.17334e-07	C	+	9	27495572	C9orf72	1
9:27496661:G:T	GTEx/v8	Pituitary	ENSG00000147894	G	2.38483e-06	-0.240395	1.17334e-07	T	+	9	27496661	C9orf72	1
9:27497621:C:T	GTEx/v8	Pituitary	ENSG00000147894	C	2.3421e-07	0.271593	1.17334e-07	C	+	9	27497621	C9orf72	1
9:27497988:A:T	GTEx/v8	Pituitary	ENSG00000147894	T	6.82526e-07	0.276205	1.17334e-07	T	+	9	27497988	C9orf72	1
9:27499627:A:C	GTEx/v8	Pituitary	ENSG00000147894	A	3.54734e-07	0.266997	1.17334e-07	A	+	9	27499627	C9orf72	1
9:27502005:A:G	GTEx/v8	Pituitary	ENSG00000147894	G	6.84609e-07	0.262465	1.17334e-07	G	+	9	27502005	C9orf72	1
9:27503506:A:T	GTEx/v8	Pituitary	ENSG00000147894	A	1.54603e-06	0.252187	1.17334e-07	A	+	9	27503506	C9orf72	1
9:27505639:A:G	GTEx/v8	Pituitary	ENSG00000147894	G	1.54635e-07	0.276376	1.17334e-07	G	+	9	27505639	C9orf72	1
9:27506051:A:G	GTEx/v8	Pituitary	ENSG00000147894	A	2.34898e-06	-0.23819	1.17334e-07	G	+	9	27506051	C9orf72	1
9:27507209:A:G	GTEx/v8	Pituitary	ENSG00000147894	A	2.15881e-06	-0.239552	1.17334e-07	G	+	9	27507209	C9orf72	1
9:27507804:A:G	GTEx/v8	Pituitary	ENSG00000147894	G	3.07336e-07	0.267515	1.17334e-07	G	+	9	27507804	C9orf72	1
9:27507836:C:T	GTEx/v8	Pituitary	ENSG00000147894	T	1.92916e-06	-0.238902	1.17334e-07	C	+	9	27507836	C9orf72	1
9:27508489:C:T	GTEx/v8	Pituitary	ENSG00000147894	T	7.11674e-06	0.227373	1.17334e-07	T	+	9	27508489	C9orf72	1
9:27509211:G:T	GTEx/v8	Pituitary	ENSG00000147894	T	5.03962e-08	0.296455	1.17334e-07	T	+	9	27509211	C9orf72	1
9:27509635:A:G	GTEx/v8	Pituitary	ENSG00000147894	A	3.07336e-07	0.267515	1.17334e-07	A	+	9	27509635	C9orf72	1
9:27509870:A:G	GTEx/v8	Pituitary	ENSG00000147894	A	3.07336e-07	0.267515	1.17334e-07	A	+	9	27509870	C9orf72	1
9:27509945:A:G	GTEx/v8	Pituitary	ENSG00000147894	G	3.07336e-07	0.267515	1.17334e-07	G	+	9	27509945	C9orf72	1
9:27510360:C:T	GTEx/v8	Pituitary	ENSG00000147894	T	1.32243e-05	-0.214724	1.17334e-07	C	+	9	27510360	C9orf72	1
9:27511151:A:G	GTEx/v8	Pituitary	ENSG00000147894	G	7.11674e-06	0.227373	1.17334e-07	G	+	9	27511151	C9orf72	1
9:27511284:G:T	GTEx/v8	Pituitary	ENSG00000147894	G	7.11674e-06	0.227373	1.17334e-07	G	+	9	27511284	C9orf72	1
9:27511593:A:T	GTEx/v8	Pituitary	ENSG00000147894	T	6.05986e-06	-0.233752	1.17334e-07	A	+	9	27511593	C9orf72	1
9:27511995:G:GTGT	GTEx/v8	Pituitary	ENSG00000147894	G	3.07336e-07	0.267515	1.17334e-07	G	+	9	27511995	C9orf72	1
9:27513298:A:G	GTEx/v8	Pituitary	ENSG00000147894	A	1.60958e-07	0.277094	1.17334e-07	A	+	9	27513298	C9orf72	1
9:27513716:C:G	GTEx/v8	Pituitary	ENSG00000147894	C	4.39488e-06	0.235327	1.17334e-07	C	+	9	27513716	C9orf72	1
9:27514318:A:T	GTEx/v8	Pituitary	ENSG00000147894	A	1.82936e-06	-0.245172	1.17334e-07	T	+	9	27514318	C9orf72	1
9:27514584:C:T	GTEx/v8	Pituitary	ENSG00000147894	C	2.17235e-07	0.271932	1.17334e-07	C	+	9	27514584	C9orf72	1
9:27514962:G:T	GTEx/v8	Pituitary	ENSG00000147894	T	1.82936e-06	-0.245172	1.17334e-07	G	+	9	27514962	C9orf72	1
9:27515194:C:G	GTEx/v8	Pituitary	ENSG00000147894	C	2.17235e-07	0.271932	1.17334e-07	C	+	9	27515194	C9orf72	1
9:27515794:G:T	GTEx/v8	Pituitary	ENSG00000147894	T	4.39488e-06	0.235327	1.17334e-07	T	+	9	27515794	C9orf72	1
9:27515967:A:G	GTEx/v8	Pituitary	ENSG00000147894	G	4.39488e-06	0.235327	1.17334e-07	G	+	9	27515967	C9orf72	1
9:27516436:C:G	GTEx/v8	Pituitary	ENSG00000147894	G	3.34316e-06	0.237652	1.17334e-07	G	+	9	27516436	C9orf72	1
9:27516590:C:T	GTEx/v8	Pituitary	ENSG00000147894	C	4.39488e-06	0.235327	1.17334e-07	C	+	9	27516590	C9orf72	1
9:27516640:A:C	GTEx/v8	Pituitary	ENSG00000147894	C	4.39488e-06	0.235327	1.17334e-07	C	+	9	27516640	C9orf72	1
9:27520508:A:G	GTEx/v8	Pituitary	ENSG00000147894	G	5.45792e-08	0.286164	1.17334e-07	G	+	9	27520508	C9orf72	1
9:27521908:A:T	GTEx/v8	Pituitary	ENSG00000147894	A	8.85182e-09	0.300717	1.17334e-07	A	+	9	27521908	C9orf72	1
9:27523082:C:G	GTEx/v8	Pituitary	ENSG00000147894	G	3.51583e-09	0.317618	1.17334e-07	G	+	9	27523082	C9orf72	1
9:27525221:C:G	GTEx/v8	Pituitary	ENSG00000147894	C	1.78879e-08	-0.292678	1.17334e-07	G	+	9	27525221	C9orf72	1
9:27526047:C:T	GTEx/v8	Pituitary	ENSG00000147894	T	8.85182e-09	0.300717	1.17334e-07	T	+	9	27526047	C9orf72	1
9:27527173:C:T	GTEx/v8	Pituitary	ENSG00000147894	C	8.85182e-09	0.300717	1.17334e-07	C	+	9	27527173	C9orf72	1
9:27527363:C:CT	GTEx/v8	Pituitary	ENSG00000147894	CT	1.10039e-07	0.280961	1.17334e-07	CT	+	9	27527363	C9orf72	1
9:27527512:G:T	GTEx/v8	Pituitary	ENSG00000147894	G	1.92643e-08	0.291654	1.17334e-07	G	+	9	27527512	C9orf72	1
9:27528777:A:AG	GTEx/v8	Pituitary	ENSG00000147894	A	3.84712e-09	0.317837	1.17334e-07	-	-	9	27528777	C9orf72	1
9:27533452:C:T	GTEx/v8	Pituitary	ENSG00000147894	C	3.72256e-06	-0.220209	1.17334e-07	T	+	9	27533452	C9orf72	1
9:27533984:A:C	GTEx/v8	Pituitary	ENSG00000147894	A	5.40664e-06	-0.217639	1.17334e-07	C	+	9	27533984	C9orf72	1
9:27535342:C:T	GTEx/v8	Pituitary	ENSG00000147894	C	1.18975e-09	0.323179	1.17334e-07	C	+	9	27535342	C9orf72	1
9:27536397:C:T	GTEx/v8	Pituitary	ENSG00000147894	T	1.18975e-09	0.323179	1.17334e-07	T	+	9	27536397	C9orf72	1
9:27536894:A:T	GTEx/v8	Pituitary	ENSG00000147894	A	1.18975e-09	0.323179	1.17334e-07	A	+	9	27536894	C9orf72	1
9:27538948:A:G	GTEx/v8	Pituitary	ENSG00000147894	G	1.85591e-09	-0.311561	1.17334e-07	A	+	9	27538948	C9orf72	1
9:27541041:C:T	GTEx/v8	Pituitary	ENSG00000147894	T	1.66661e-05	-0.207638	1.17334e-07	C	+	9	27541041	C9orf72	1
9:27542261:C:T	GTEx/v8	Pituitary	ENSG00000147894	T	1.82718e-05	-0.204286	1.17334e-07	C	+	9	27542261	C9orf72	1
9:27543281:C:T	GTEx/v8	Pituitary	ENSG00000147894	C	8.64937e-11	-0.346808	1.17334e-07	T	+	9	27543281	C9orf72	1
9:27543382:C:T	GTEx/v8	Pituitary	ENSG00000147894	T	8.64937e-11	-0.346808	1.17334e-07	C	+	9	27543382	C9orf72	1
9:27544943:A:G	GTEx/v8	Pituitary	ENSG00000147894	A	1.77815e-06	-0.224305	1.17334e-07	G	+	9	27544943	C9orf72	1
9:27545467:C:T	GTEx/v8	Pituitary	ENSG00000147894	T	3.2172e-12	0.369979	1.17334e-07	T	+	9	27545467	C9orf72	1
9:27545960:A:C	GTEx/v8	Pituitary	ENSG00000147894	A	3.2172e-12	0.369979	1.17334e-07	A	+	9	27545960	C9orf72	1
9:27551040:C:T	GTEx/v8	Pituitary	ENSG00000147894	T	3.2172e-12	0.369979	1.17334e-07	T	+	9	27551040	C9orf72	1
9:27552357:C:CT	GTEx/v8	Pituitary	ENSG00000147894	C	2.17899e-09	-0.309761	1.17334e-07	CT	+	9	27552357	C9orf72	1
9:27555836:C:T	GTEx/v8	Pituitary	ENSG00000147894	T	2.52132e-05	-0.204084	1.17334e-07	C	+	9	27555836	C9orf72	1
9:27557537:C:T	GTEx/v8	Pituitary	ENSG00000147894	C	2.54833e-09	0.312701	1.17334e-07	C	+	9	27557537	C9orf72	1
9:27559721:C:T	GTEx/v8	Pituitary	ENSG00000147894	C	2.90042e-09	0.310621	1.17334e-07	C	+	9	27559721	C9orf72	1
9:27559835:A:G	GTEx/v8	Pituitary	ENSG00000147894	A	4.41241e-12	0.363941	1.17334e-07	A	+	9	27559835	C9orf72	1
9:27561049:C:T	GTEx/v8	Pituitary	ENSG00000147894	C	2.90042e-09	0.310621	1.17334e-07	C	+	9	27561049	C9orf72	1
9:27561800:C:T	GTEx/v8	Pituitary	ENSG00000147894	T	4.41241e-12	0.363941	1.17334e-07	T	+	9	27561800	C9orf72	1
9:27563868:A:G	GTEx/v8	Pituitary	ENSG00000147894	A	4.41241e-12	0.363941	1.17334e-07	A	+	9	27563868	C9orf72	1
9:27565105:A:G	GTEx/v8	Pituitary	ENSG00000147894	A	2.62715e-07	0.239668	1.17334e-07	A	+	9	27565105	C9orf72	1
9:27565218:A:AAG	GTEx/v8	Pituitary	ENSG00000147894	A	5.35021e-12	0.36135	1.17334e-07	A	+	9	27565218	C9orf72	1
9:27565300:A:G	GTEx/v8	Pituitary	ENSG00000147894	A	1.32818e-05	-0.211158	1.17334e-07	G	+	9	27565300	C9orf72	1
9:27566141:C:G	GTEx/v8	Pituitary	ENSG00000147894	C	1.36563e-06	-0.233969	1.17334e-07	G	+	9	27566141	C9orf72	1
9:27567635:G:T	GTEx/v8	Pituitary	ENSG00000147894	T	2.98359e-05	-0.20139	1.17334e-07	G	+	9	27567635	C9orf72	1
9:27568817:A:G	GTEx/v8	Pituitary	ENSG00000147894	G	6.46971e-11	0.348562	1.17334e-07	G	+	9	27568817	C9orf72	1
9:27569188:C:T	GTEx/v8	Pituitary	ENSG00000147894	C	2.98359e-05	-0.20139	1.17334e-07	T	+	9	27569188	C9orf72	1
9:27574515:C:T	GTEx/v8	Pituitary	ENSG00000147894	T	5.94246e-11	0.346133	1.17334e-07	T	+	9	27574515	C9orf72	1
9:27574978:A:G	GTEx/v8	Pituitary	ENSG00000147894	G	9.52778e-06	0.199381	1.17334e-07	G	+	9	27574978	C9orf72	1
9:27576267:C:G	GTEx/v8	Pituitary	ENSG00000147894	C	3.04541e-05	0.191688	1.17334e-07	C	+	9	27576267	C9orf72	1
9:27577611:A:G	GTEx/v8	Pituitary	ENSG00000147894	G	2.59311e-06	0.213396	1.17334e-07	G	+	9	27577611	C9orf72	1
9:27578077:A:G	GTEx/v8	Pituitary	ENSG00000147894	A	2.39846e-05	0.198308	1.17334e-07	A	+	9	27578077	C9orf72	1
9:27578647:A:C	GTEx/v8	Pituitary	ENSG00000147894	A	3.09153e-08	0.310602	1.17334e-07	A	+	9	27578647	C9orf72	1
9:27581239:C:T	GTEx/v8	Pituitary	ENSG00000147894	C	3.91212e-05	0.19338	1.17334e-07	C	+	9	27581239	C9orf72	1
9:27581249:A:G	GTEx/v8	Pituitary	ENSG00000147894	A	4.45219e-05	0.190922	1.17334e-07	A	+	9	27581249	C9orf72	1
9:27582311:C:T	GTEx/v8	Pituitary	ENSG00000147894	C	2.13359e-05	0.196512	1.17334e-07	C	+	9	27582311	C9orf72	1
9:27586162:A:G	GTEx/v8	Pituitary	ENSG00000147894	G	3.18777e-07	0.244854	1.17334e-07	G	+	9	27586162	C9orf72	1
9:27586615:A:G	GTEx/v8	Pituitary	ENSG00000147894	A	2.37298e-07	0.247511	1.17334e-07	A	+	9	27586615	C9orf72	1

## Sheet: Table S10
Supplementary Table S10. The significant ALS-associated genes identified by S-PrediXcan across tissues.
gene_id	cytoband	gene_name	zscore	pvalue	best_gwas_p	largest_weight	p_fdr	Tissue
ENSG00000143257.11	1q23.3	NR1I3	-4.43366	9.26457e-06	2.192e-06	0.0702077	0.0230333	Brain_Putamen_basal_ganglia
ENSG00000143257.11	1q23.3	NR1I3	-4.15002	3.32452e-05	1.18305e-05	0.104231	0.0468686	Brain_Cerebellar_Hemisphere
ENSG00000248485.1	1q23.3	PCP4L1	-4.3623	1.287e-05	1.287e-05	0.00884118	0.0343024	Brain_Spinal_cord_cervical_c-1
ENSG00000248485.1	1q23.3	PCP4L1	-4.3623	1.287e-05	1.287e-05	0.030637	0.0348355	Brain_Cerebellar_Hemisphere
ENSG00000211445.11	5q33.1	GPX3	-5.10087	3.381e-07	3.381e-07	0.229908	0.00145245	Brain_Frontal_Cortex_BA9
ENSG00000211445.11	5q33.1	GPX3	-4.9062	9.28572e-07	9.28599e-07	0.156368	0.00545588	Brain_Spinal_cord_cervical_c-1
ENSG00000037241.7	5q35.1	RPL26L1	-4.27916	1.876e-05	1.876e-05	0.025331	0.0421266	Brain_Frontal_Cortex_BA9
ENSG00000145901.14	5q33.1	TNIP1	-4.94778	7.50666e-07	9.632e-07	0.180979	0.0021815	Whole_Blood
ENSG00000145901.14	5q33.1	TNIP1	-5.02374	5.06743e-07	8.66801e-07	0.0385626	0.00251344	Brain_Nucleus_accumbens_basal_ganglia
ENSG00000145901.14	5q33.1	TNIP1	-4.91969	8.66801e-07	8.66801e-07	0.0401799	0.00389164	Pituitary
ENSG00000145901.14	5q33.1	TNIP1	-4.91969	8.66801e-07	8.66801e-07	0.0204401	0.00492113	Brain_Amygdala
ENSG00000118420.16	6q14.1	UBE3D	4.16097	3.169e-05	3.169e-05	0.00971896	0.0330733	Whole_Blood
ENSG00000118420.16	6q14.1	UBE3D	-4.16097	3.169e-05	3.169e-05	0.0170267	0.046372	Brain_Cerebellar_Hemisphere
ENSG00000118420.16	6q14.1	UBE3D	-4.16097	3.169e-05	3.169e-05	0.0130137	0.0465491	Brain_Spinal_cord_cervical_c-1
ENSG00000164733.20	8p23.1	CTSB	-4.32058	1.55618e-05	3.295e-05	0.38096	0.0310937	Brain_Anterior_cingulate_cortex_BA24
ENSG00000164733.20	8p23.1	CTSB	-4.20072	2.66068e-05	3.295e-05	0.273615	0.045215	Brain_Cortex
ENSG00000147894.14	9p21.2	C9orf72	9.67345	3.90963e-22	1.107e-14	0.545143	5.03311e-18	Brain_Nucleus_accumbens_basal_ganglia
ENSG00000147894.14	9p21.2	C9orf72	9.17975	4.32101e-20	1.99799e-27	0.0973342	5.02289e-16	Whole_Blood
ENSG00000147894.14	9p21.2	C9orf72	8.84562	9.10197e-19	1.99799e-27	0.520332	1.13145e-14	Brain_Putamen_basal_ganglia
ENSG00000147894.14	9p21.2	C9orf72	8.71627	2.87508e-18	8.38497e-29	0.29221	3.6309e-14	Brain_Hypothalamus
ENSG00000147894.14	9p21.2	C9orf72	8.68668	3.73184e-18	1.99799e-27	0.89241	5.02641e-14	Pituitary
ENSG00000147894.14	9p21.2	C9orf72	8.36647	5.93714e-17	2.58801e-26	0.402547	6.97681e-13	Brain_Spinal_cord_cervical_c-1
ENSG00000147894.14	9p21.2	C9orf72	7.79367	6.50905e-15	1.107e-14	0.604998	8.01889e-11	Brain_Anterior_cingulate_cortex_BA24
ENSG00000147894.14	9p21.2	C9orf72	7.14434	9.04298e-13	3.158e-14	0.483134	1.15756e-08	Brain_Cortex
ENSG00000147894.14	9p21.2	C9orf72	7.058	1.68917e-12	1.107e-14	0.331988	2.08212e-08	Muscle_Skeletal
ENSG00000147894.14	9p21.2	C9orf72	6.52131	6.9695e-11	1.107e-14	0.514935	8.84295e-07	Brain_Cerebellar_Hemisphere
ENSG00000147894.14	9p21.2	C9orf72	6.47747	9.32711e-11	1.107e-14	0.765753	1.19395e-06	Brain_Cerebellum
ENSG00000147894.14	9p21.2	C9orf72	6.37149	1.87196e-10	5.57801e-13	0.389511	2.41253e-06	Brain_Frontal_Cortex_BA9
ENSG00000147894.14	9p21.2	C9orf72	4.37502	1.21421e-05	3.471e-05	0.620054	0.0324513	Brain_Amygdala
ENSG00000147894.14	9p21.2	C9orf72	4.44126	8.94325e-06	3.471e-05	0.302058	0.0392473	Brain_Hippocampus
ENSG00000197142.10	10q25.2	ACSL5	4.23904	2.24483e-05	2.712e-05	0.496291	0.0274126	Whole_Blood
ENSG00000197142.10	10q25.2	ACSL5	4.20777	2.579e-05	2.579e-05	0.0690004	0.0356798	Brain_Anterior_cingulate_cortex_BA24
ENSG00000197142.10	10q25.2	ACSL5	4.19639	2.712e-05	2.712e-05	0.0987001	0.0456311	Brain_Cortex
ENSG00000172586.7	10q22.2	CHCHD1	-4.22186	2.423e-05	2.423e-05	0.00576576	0.0433494	Brain_Cerebellar_Hemisphere
ENSG00000166507.17	10q22.2	NDST2	4.15637	3.23344e-05	4.167e-05	0.124149	0.0334073	Whole_Blood
ENSG00000023041.11	10q25.2	ZDHHC6	-4.31723	1.58e-05	1.58e-05	0.229235	0.0371336	Brain_Spinal_cord_cervical_c-1
ENSG00000214655.10	10q22.2	ZSWIM8	-4.31714	1.58063e-05	2.423e-05	0.0142393	0.0219895	Whole_Blood
ENSG00000214655.10	10q22.2	ZSWIM8	-4.22186	2.423e-05	2.423e-05	0.0872125	0.0496349	Brain_Substantia_nigra
ENSG00000135454.13	12q13.3	B4GALNT1	4.27786	1.887e-05	1.887e-05	0.118037	0.0329669	Brain_Anterior_cingulate_cortex_BA24
ENSG00000135454.13	12q13.3	B4GALNT1	4.34075	1.42e-05	1.42e-05	0.127628	0.0361588	Brain_Frontal_Cortex_BA9
ENSG00000135454.13	12q13.3	B4GALNT1	4.27786	1.887e-05	1.887e-05	0.0811595	0.0412401	Brain_Amygdala
ENSG00000135454.13	12q13.3	B4GALNT1	4.25948	2.049e-05	2.049e-05	0.184676	0.041264	Brain_Cerebellar_Hemisphere
ENSG00000135454.13	12q13.3	B4GALNT1	4.25948	2.049e-05	2.049e-05	0.0165854	0.0424514	Brain_Putamen_basal_ganglia
ENSG00000135454.13	12q13.3	B4GALNT1	-4.34075	1.42e-05	1.42e-05	0.11227	0.0437584	Muscle_Skeletal
ENSG00000135454.13	12q13.3	B4GALNT1	4.25948	2.049e-05	2.049e-05	0.0740488	0.0446339	Pituitary
ENSG00000135454.13	12q13.3	B4GALNT1	4.25948	2.049e-05	2.049e-05	0.0718641	0.0473474	Brain_Substantia_nigra
ENSG00000155980.11	12q13.3	KIF5A	-4.29652	1.735e-05	1.735e-05	0.0247939	0.0390607	Brain_Cerebellar_Hemisphere
ENSG00000166908.17	12q13.3	PIP4K2C	4.38142	1.17908e-05	0.0002491	0.109465	0.0416317	Muscle_Skeletal
ENSG00000135502.17	12q13.3	SLC26A10	-4.70605	2.52562e-06	1.293e-05	0.0609603	0.00808243	Brain_Cortex
ENSG00000135502.17	12q13.3	SLC26A10	4.36129	1.293e-05	1.293e-05	0.0597415	0.034368	Brain_Spinal_cord_cervical_c-1
ENSG00000092140.14	14q12	G2E3	-4.94849	7.47899e-07	7.47899e-07	0.100885	0.00319121	Brain_Cortex
ENSG00000092140.14	14q12	G2E3	-4.41762	9.97956e-06	7.47899e-07	0.375984	0.0300151	Pituitary
ENSG00000092108.20	14q12	SCFD1	5.22775	1.71581e-07	2.64e-07	0.329794	0.00108851	Brain_Cerebellar_Hemisphere
ENSG00000092108.20	14q12	SCFD1	5.14749	2.64e-07	2.64e-07	0.231217	0.00132831	Brain_Frontal_Cortex_BA9
ENSG00000092108.20	14q12	SCFD1	-5.14749	2.64e-07	2.64e-07	0.263113	0.0014933	Whole_Blood
ENSG00000092108.20	14q12	SCFD1	5.14749	2.64e-07	2.64e-07	0.101337	0.00164087	Brain_Putamen_basal_ganglia
ENSG00000092108.20	14q12	SCFD1	5.14749	2.64e-07	2.64e-07	0.314924	0.00168971	Brain_Cerebellum
ENSG00000092108.20	14q12	SCFD1	-5.14749	2.64e-07	2.64e-07	0.043556	0.0017779	Pituitary
ENSG00000092108.20	14q12	SCFD1	5.07523	3.87019e-07	2.64e-07	0.283993	0.00243452	Brain_Cortex
ENSG00000092108.20	14q12	SCFD1	4.98019	6.35218e-07	2.64e-07	0.190626	0.00272586	Brain_Nucleus_accumbens_basal_ganglia
ENSG00000092108.20	14q12	SCFD1	5.14749	2.64e-07	2.64e-07	0.091762	0.00297155	Brain_Substantia_nigra
ENSG00000092108.20	14q12	SCFD1	5.14749	2.64e-07	2.64e-07	0.179576	0.00299764	Brain_Amygdala
ENSG00000092108.20	14q12	SCFD1	5.01447	5.3179e-07	2.64e-07	0.247889	0.00327572	Brain_Anterior_cingulate_cortex_BA24
ENSG00000092108.20	14q12	SCFD1	5.05762	4.24513e-07	2.64e-07	0.114513	0.00526584	Brain_Hippocampus
ENSG00000092108.20	14q12	SCFD1	-4.45333	8.45481e-06	6.309e-06	0.23463	0.0374042	Muscle_Skeletal
ENSG00000100815.12	14q32.12	TRIP11	4.4226	9.75201e-06	9.75201e-06	0.111507	0.0246701	Brain_Cortex
ENSG00000100815.12	14q32.12	TRIP11	4.4226	9.75201e-06	9.75201e-06	0.101521	0.0403227	Brain_Hippocampus
ENSG00000136404.15	15q25.2	TM6SF1	4.56768	4.93163e-06	0.0005245	0.103665	0.0208059	Brain_Cerebellar_Hemisphere
ENSG00000153786.12	16q24.1	ZDHHC7	4.21077	2.545e-05	2.545e-05	0.170339	0.049055	Pituitary
ENSG00000278535.4	17q12	DHRS11	-4.71375	2.432e-06	2.432e-06	0.175175	0.00565407	Whole_Blood
ENSG00000264364.2	17q22	DYNLL2	-4.12985	3.63e-05	3.63e-05	0.176992	0.0408749	Brain_Anterior_cingulate_cortex_BA24
ENSG00000278311.4	17q12	GGNBP2	4.75056	2.02852e-06	3.272e-06	0.226568	0.00840541	Brain_Putamen_basal_ganglia
ENSG00000278311.4	17q12	GGNBP2	4.65296	3.272e-06	3.272e-06	0.229245	0.0123842	Brain_Amygdala
ENSG00000278311.4	17q12	GGNBP2	4.4781	7.53089e-06	3.272e-06	0.144675	0.0128556	Whole_Blood
ENSG00000278311.4	17q12	GGNBP2	4.65296	3.272e-06	3.272e-06	0.164223	0.0184147	Brain_Substantia_nigra
ENSG00000278311.4	17q12	GGNBP2	4.23161	2.32028e-05	4.201e-05	0.257653	0.0426187	Brain_Spinal_cord_cervical_c-1
ENSG00000278311.4	17q12	GGNBP2	4.32812	1.5039e-05	3.272e-06	0.178064	0.0457942	Brain_Nucleus_accumbens_basal_ganglia
ENSG00000167842.15	17p13.2	MIS12	-4.3226	1.542e-05	1.542e-05	0.260182	0.0310013	Brain_Anterior_cingulate_cortex_BA24
ENSG00000278259.4	17q12	MYO19	-4.94801	7.49745e-07	3.272e-06	0.159548	0.00218083	Whole_Blood
ENSG00000278259.4	17q12	MYO19	-4.65296	3.272e-06	3.272e-06	0.172765	0.0139615	Brain_Cerebellum
ENSG00000278259.4	17q12	MYO19	-4.50648	6.59121e-06	3.272e-06	0.172847	0.0192285	Brain_Putamen_basal_ganglia
ENSG00000278259.4	17q12	MYO19	-4.4797	7.47471e-06	3.272e-06	0.222029	0.0230214	Brain_Anterior_cingulate_cortex_BA24
ENSG00000273611.4	17q12	ZNHIT3	4.12789	3.661e-05	3.661e-05	0.312312	0.0354639	Whole_Blood
ENSG00000273611.4	17q12	ZNHIT3	-4.12789	3.661e-05	3.661e-05	0.0668508	0.0410019	Brain_Anterior_cingulate_cortex_BA24
ENSG00000127526.14	19p13.11	SLC35E1	-4.20468	2.61454e-05	3.014e-05	0.0581951	0.035789	Brain_Anterior_cingulate_cortex_BA24
ENSG00000127526.14	19p13.11	SLC35E1	-4.18498	2.85197e-05	3.014e-05	0.0794979	0.0452801	Brain_Spinal_cord_cervical_c-1
ENSG00000127526.14	19p13.11	SLC35E1	-4.25638	2.07763e-05	3.014e-05	0.0879593	0.0499403	Muscle_Skeletal
ENSG00000158480.10	20q13.13	SPATA2	4.46339	8.0673e-06	6.65799e-06	0.0832998	0.0133967	Whole_Blood
ENSG00000205593.11	22q13.33	DENND6B	4.583	4.58351e-06	5.997e-06	0.186464	0.017829	Brain_Anterior_cingulate_cortex_BA24

[truncated: 5 more sheets: Table S11, Table S12, Table S13, Table S14, Table S15]
